# Supplementary material for: Spatiotemporal Dynamics of the Relative Abundance of Soil Nutrient‐Degrading Enzyme‐Encoding Genes Across Continental US Ecoregions
Source: Ecol Evol. 2026 Jun 12;16(6):e73869. doi: 10.1002/ece3.73869 (PMC13263121; doi:10.1002/ece3.73869)
Supplement: Supplementary file 1 — Table S1: Descriptions of metegenomic datasets in the Integrated Microbial Genomes & Microbiomes (IMG/M). [file ECE3-16-e73869-s004.csv]

Table S1. Descriptions of metegenomic datasets in the Integrated Microbial Genomes & Microbiomes (IMG/M).
Study name	Ecosystem subtype	Geographic location	Sample collection date	PFAM assembled (%)	IMG Genome ID	ITS AP ID	ITS SP ID	Longitude	Latitude	Award DOI
Arabidopsis, maize, boechera and miscanthus rhizosphere microbial communities from different US locations	Unclassified	USA: North Carolina	6/13/10	52.92	3300012499	1119428	1119478	-79.05	35.91	10.46936/10.25585/60000944
Populus rhizosphere microbial communities from soil in West Virginia and Oregon, United States	Agricultural land	USA: West Virginia, United States	5/8/18	49.08	3300035245	1240673	1240722	-79.91	39.66	10.46936/10.25585/60000901
Grasslands soil microbial communities from the Angelo Coastal Reserve, California, USA	Grasslands	USA: California: Angelo Coastal Reserve	9/3/14	57.03	3300026552	1166093	1057271	-123.63	39.74	10.46936/10.25585/60000762
Soil microbial communities from the Great Smoky Mountains National Park, Tennessee, USA	Temperate forest	USA: Tennessee	9/17/17	47.32	3300046394	1308322	1308406	-83.5	35.69	10.46936/10.25585/60001234
Roots, rhizosphere and bulk soil microbial communities from poplar common garden sites in Oregon, USA	Agricultural land	USA: Corvallis, Oregon	9/4/20	60.16	3300049458	1309891	1310217	-123.19	44.59	10.46936/10.25585/60000017
Forest soil microbial communities from Barre Woods Harvard Forest LTER site, Petersham, Massachusetts, United States	Temperate forest	USA: Massachusetts	5/24/17	48.55	3300021171	1159569	1159604	-72.18	42.48	10.46936/fics.proj.2016.49483/60006003
Peat soil microbial communities from Marcell Experimental Forest, MN, USA	Wetlands	USA: Minnesota	8/14/18	55.76	3300038415	1265262	1265342	-93.45	47.51	10.46936/10.25585/60001280
Soil microbial communities from Arlington Agricultural Research Station in Wisconsin and Kellogg Biological Station in Michigan, replicating the bioenergy cropping systems trials (BCSTs)	Agricultural land	USA: Wisconsin	8/30/12	45.35	3300026853	1163958	1032828	-89.38	43.3	10.46936/10.25585/60000726
Soil microbial communities from a coastal freshwater wetland in North Carolina, United States	Wetlands	USA: North Carolina	8/11/16	60.48	3300036869	1243223	1243262	-76.17	35.9	10.46936/10.25585/60000925
Vadose zone soil and rhizosphere microbial communities from the Eel River Critical Zone Observatory, Northern California to study diel carbon cycling	Vadose zone	USA: California	6/16/16	49.36	3300012203	1117855	1117925	-123.64	39.73	10.46936/10.25585/60000754
Soil microbial communities from 10 grassland sites in CA, CO, KS, KY, MN, MO, NM, SC, TX, that have been nitrogen fertilized	Temperate forest	USA: Browns Valley, California	6/10/11	47.02	3300026916	1164581	1012862	-121.28	39.24	10.46936/10.25585/60007412
Forest soil microbial communities from boreal-temperate forests in Minnesota, USA	Temperate forest	USA: Minnesota	8/10/17	58.92	3300045285	1290624	1290654	-92.3	47.55	10.46936/10.25585/60001316
Panicgrass rhizosphere soil microbial communities from growth chamber in LBNL, Berkeley, California, USA	Grasslands	USA: California	10/8/19	44.64	3300049057	1334160	1273755	-121.78	38.53	10.46936/10.25585/60001211
Switchgrass rizosphere microbial communities from Pacific Northwest National Laboratory, Richland, WA, United States	Unclassified	USA: Michigan	4/24/18	59.71	3300044983	1282747	1282753	-85.4	42.41	10.46936/fics.proj.2018.50395/60006405
Soil microbial communities from watershed of Upper East River, Colorado, USA	Watershed	USA: East River, Colorado	6/21/18	46.95	3300044251	1283956	1284344	-107.1	38.86	10.46936/10.25585/60000016
Soil microbial communities from watershed of Upper East River, Colorado, USA	Watershed	USA: East River, Colorado	6/15/18	48.01	3300043483	1283778	1284255	-106.95	38.92	10.46936/10.25585/60000016
Forest soil microbial communities from Eldorado National Forest, California, USA	Temperate forest	USA: California	6/7/17	53.1	3300035678	1239301	1239318	-120.44	39.04	10.46936/10.25585/60000967
Switchgrass rhizosphere and soil microbial communities from various locations in Michigan and Wisconsin, USA	Agricultural land	USA: Bunker Hill, Michigan	5/18/21	59.62	3300050656	1338934	1338979	-84.34	42.44	10.46936/10.25585/60001368
Bulk soil microbial communities from the East River watershed near Crested Butte, Colorado, United States	Floodplain	USA: Colorado	5/9/17	50.79	3300028717	1196523	1196596	-106.95	38.92	10.46936/fics.proj.2017.49991/60006232
Soil microbial communities from Arlington Agricultural Research Station in Wisconsin and Kellogg Biological Station in Michigan, replicating the bioenergy cropping systems trials (BCSTs)	Agricultural land	USA: Wisconsin	8/20/12	48.44	3300026973	1163994	1032897	-89.32	43.56	10.46936/10.25585/60000726
Soil microbial communities from subalpine grassland in Crested Butte, Colorado, United States	Grasslands	USA: Crested Butte, Colorado	7/23/18	47.27	3300041816	1270070	1270165	-107.04	38.92	10.46936/10.25585/60001184
Soil microbial communities from watershed of Upper East River, Colorado, USA	Watershed	USA: East River, Colorado	6/20/18	48.91	3300043375	1283920	1284326	-107	38.99	10.46936/10.25585/60000016
Soil microbial communities from watershed of Upper East River, Colorado, USA	Watershed	USA: East River, Colorado	6/15/18	48.13	3300043502	1283790	1284261	-106.95	38.92	10.46936/10.25585/60000016
Soil microbial communities from watershed of Upper East River, Colorado, USA	Watershed	USA: East River, Colorado	6/16/18	51.83	3300044677	1283860	1284296	-106.97	38.93	10.46936/10.25585/60000016
Soil microbial communities from subalpine grassland in Crested Butte, Colorado, United States	Grasslands	USA: Crested Butte, Colorado	7/9/18	46.93	3300041832	1269992	1270126	-107.03	38.97	10.46936/10.25585/60001184
Soil microbial communities from artificial tropical rainforest in Tucson, Arizona, USA	Unclassified	USA: Arizona	11/10/19	59.61	3300045977	1307913	1307987	-110.85	32.58	10.46936/fics.proj.2019.50971/60000130
Soil microbial communities from 10 grassland sites in CA, CO, KS, KY, MN, MO, NM, SC, TX, that have been nitrogen fertilized	Boreal forest/Taiga	Willamette National Forest, Oregon, USA	7/30/11	43.85	3300026687	1164727	1012961	-122.13	44.21	10.46936/10.25585/60007412
Soil fungal communities from Pine and Eucalyptus forests in California, United States and New South Wales, Australia	Temperate forest	USA: California	9/7/18	59.49	3300037258	1242946	1243058	-122.2	37	10.46936/10.25585/60001406
Forest soil microbial communities from various locations in the USA	Temperate forest	USA: Wyoming	7/30/21	33.46	3300052909	1359272	1359308	-106.64	41.03	10.46936/10.25585/60008101
Peat soil microbial communities from Marcell Experimental Forest, MN, USA	Wetlands	USA: Minnesota	8/14/18	55.82	3300040942	1281209	1265349	-93.45	47.51	10.46936/10.25585/60001280
Roots, rhizosphere and bulk soil microbial communities from poplar common garden sites in Oregon, USA	Agricultural land	USA: Corvallis, Oregon	9/4/20	59.15	3300047093	1309859	1310201	-123.19	44.59	10.46936/10.25585/60000017
Soil microbial communities from watershed of Upper East River, Colorado, USA	Watershed	USA: East River, Colorado	6/27/18	48.58	3300043649	1284140	1284436	-107.06	38.99	10.46936/10.25585/60000016
Soil microbial communities from a coastal freshwater wetland in North Carolina, United States	Wetlands	USA: North Carolina	8/11/16	60.34	3300036874	1243239	1243270	-76.17	35.9	10.46936/10.25585/60000925
Soil microbial communities from Holy Fire Burn scar, Cleveland National Forest, California, USA	Temperate forest	USA: California	1/22/19	62.09	3300048995	1307847	1307886	-117.47	33.7	10.46936/10.25585/60001382
Soil microbial communities from Duke University greenhouse, North Carolina, United States	Greenhouse	USA: North Carolina	12/20/18	58.8	3300037511	1254164	1254193	-78	36	10.46936/fics.proj.2017.49989/60006231
Panicgrass rhizosphere soil microbial communities from growth chamber in LBNL, Berkeley, California, USA	Grasslands	USA: California	10/13/19	45.19	3300049219	1334106	1273697	-121.78	38.53	10.46936/10.25585/60001211
Soil microbial communities from Russell Ranch Agriculture Facility, UC Davis, California, USA	Agricultural land	USA: California	4/23/20	45.7	3300049334	1319249	1319480	-121.87	38.55	10.46936/10.25585/60001282
Roots, rhizosphere and bulk soil microbial communities from poplar common garden sites in Oregon, USA	Agricultural land	USA: Clatskanie, Oregon	9/9/20	57.77	3300046721	1309795	1310169	-123.27	46.12	10.46936/10.25585/60000017
Vadose zone soil and rhizosphere microbial communities from the Eel River Critical Zone Observatory, Northern California to study diel carbon cycling	Vadose zone	USA: California	6/16/16	43.73	3300015264	1117861	1117927	-123.64	39.73	10.46936/10.25585/60000754
Soil microbial communities from agricultural fields across the midwestern and eastern USA	Agricultural land	USA: Wisconsin	7/9/19	59.9	3300051095	1315711	1315853	-89.33	43.3	10.46936/10.25585/60001369
Soil microbial communities from Russell Ranch Agriculture Facility, UC Davis, California, USA	Agricultural land	USA: California	4/23/20	42.02	3300049506	1319329	1319520	-121.87	38.55	10.46936/10.25585/60001282
Grasslands soil microbial communities from the Angelo Coastal Reserve, California, USA	Grasslands	USA: Angelo Coastal Reserve, California	7/13/15	50.25	3300010337	1101870	1102045	-123.65	39.72	10.46936/10.25585/60000762
Soil microbial communities from 10 grassland sites in CA, CO, KS, KY, MN, MO, NM, SC, TX, that have been nitrogen fertilized	Boreal forest/Taiga	Willamette National Forest, Oregon, USA	7/30/11	42.91	3300026701	1165092	1012949	-122.13	44.21	10.46936/10.25585/60007412
Soil and sediment microbial communities from the East River, CO, USA	Floodplain	USA: East River, Colorado	9/17/15	50.44	3300012228	1120502	1120555	-107	38.98	10.46936/10.25585/60000753
Soil microbial communities from Russell Ranch Agriculture Facility, UC Davis, California, USA	Agricultural land	USA: California	4/23/20	47.95	3300049318	1319679	1319847	-121.87	38.55	10.46936/10.25585/60001282
Soil microbial communities from Arlington Agricultural Research Station in Wisconsin and Kellogg Biological Station in Michigan, replicating the bioenergy cropping systems trials (BCSTs)	Agricultural land	USA: Wisconsin	8/1/12	45.33	3300026884	1163970	1040361	-89.38	43.3	10.46936/10.25585/60000726
Soil microbial communities from Jackson County, Colorado, USA	Unclassified	USA: Colorado	7/21/20	60.12	3300044815	1290940	1291014	-106.05	40.51	10.46936/fics.proj.2018.50380/60000036
Soil microbial communities from Russell Ranch Agriculture Facility, UC Davis, California, USA	Agricultural land	USA: California	4/23/20	50.48	3300049265	1319553	1319784	-121.87	38.55	10.46936/10.25585/60001282
Grasslands soil microbial communities from the Angelo Coastal Reserve, California, USA	Grasslands	USA: California: Angelo Coastal Reserve	9/19/14	44.25	3300005560	1057181	1057281	-123.63	39.74	10.46936/10.25585/60000762
Soil microbial communities from West Virginia University Organic Research Farm, Morgantown, WV, United States	Agricultural land	USA: West Virginia	3/25/18	51.25	3300031944	1205926	1206045	-79.94	39.65	10.46936/10.25585/60000955
Soil microbial communities from Russell Ranch Agriculture Facility, UC Davis, California, USA	Agricultural land	USA: California	4/23/20	49.29	3300049346	1319709	1319862	-121.87	38.55	10.46936/10.25585/60001282
Soil microbial communities from watershed of Upper East River, Colorado, USA	Watershed	USA: East River, Colorado	6/15/18	47.95	3300043580	1283818	1284275	-106.95	38.92	10.46936/10.25585/60000016
Soil microbial communities from Jackson County, Colorado, USA	Unclassified	USA: Colorado	7/20/20	59.67	3300044739	1290874	1290981	-106.25	40.43	10.46936/fics.proj.2018.50380/60000036
Soil microbial communities from artificial tropical rainforest in Tucson, Arizona, USA	Unclassified	USA: Arizona	11/11/19	59.4	3300045946	1307971	1308016	-110.85	32.58	10.46936/fics.proj.2019.50971/60000130
Soil microbial communities from watershed of Upper East River, Colorado, USA	Watershed	USA: East River, Colorado	6/22/18	46.76	3300043625	1284022	1284377	-107.03	38.96	10.46936/10.25585/60000016
Soil microbial communities from agricultural fields across the midwestern and eastern USA	Agricultural land	USA: South Dakota	7/2/19	60.77	3300050241	1315791	1315893	-97.84	45.27	10.46936/10.25585/60001369
Bulk soil microbial communities from the East River watershed near Crested Butte, Colorado, United States	Floodplain	USA: Colorado	5/9/17	51.78	3300028819	1196519	1196594	-106.95	38.92	10.46936/fics.proj.2017.49991/60006232
Rhizoplane soil and roots microbial communities from switchgrass plant in W.K. Kellogg Biological Station, Michigan, USA	Unclassified	USA: Michigan	7/31/19	60.59	3300048901	1315935	1316008	-85.4	42.41	10.46936/10.25585/60001351
Soil microbial communities from Russell Ranch Agriculture Facility, UC Davis, California, USA	Agricultural land	USA: California	4/23/20	50.18	3300049606	1319643	1319829	-121.87	38.55	10.46936/10.25585/60001282
Forest soil microbial communities from Harvard Forest Long Term Ecological Research (LTER) site in Petersham, MA, for long-term soil warming studies	Temperate forest	USA: Harvard Forest LTER, Petersham, MA	10/25/11	48.12	3300027089	1164458	1018205	-72.21	42.53	10.46936/10.25585/60000545
Panicgrass rhizosphere soil microbial communities from growth chamber in LBNL, Berkeley, California, USA	Grasslands	USA: California	10/17/19	51.04	3300049204	1334117	1273709	-121.78	38.53	10.46936/10.25585/60001211
Soil microbial communities from watershed of Upper East River, Colorado, USA	Watershed	USA: East River, Colorado	6/28/18	48.91	3300043680	1284224	1284478	-107.07	38.98	10.46936/10.25585/60000016
Soil microbial communities from Russell Ranch Agriculture Facility, UC Davis, California, USA	Agricultural land	USA: California	4/23/20	45.79	3300049748	1319095	1319403	-121.87	38.55	10.46936/10.25585/60001282
Soil microbial communities from Nachusa Grasslands, Illinois, United States	Unclassified	USA: Illinois	5/2/17	49.91	3300049563	1256381	1256423	-89.32	41.89	10.46936/10.25585/60001237
Switchgrass rizosphere microbial communities from Pacific Northwest National Laboratory, Richland, WA, United States	Unclassified	USA: Michigan	4/24/18	59.72	3300044708	1282741	1282750	-85.4	42.41	10.46936/fics.proj.2018.50395/60006405
Soil and sediment microbial communities from the East River, CO, USA	Floodplain	USA: East River, Colorado	9/15/15	48.98	3300011432	1120440	1120524	-106.91	38.89	10.46936/10.25585/60000753
Soil and sediment microbial communities from the East River, CO, USA	Floodplain	USA: East River, Colorado	9/14/15	48.39	3300011416	1120428	1120518	-106.91	38.89	10.46936/10.25585/60000753
Forest soil microbial communities from Barre Woods Harvard Forest LTER site, Petersham, Massachusetts, United States	Temperate forest	USA: Massachusetts	5/24/17	48.53	3300021401	1159543	1159591	-72.18	42.48	10.46936/fics.proj.2016.49483/60006003
Soil and sediment microbial communities from the East River, CO, USA	Riparian zone	USA: East River, Colorado	8/3/16	50.17	3300020008	1144668	1144734	-107	38.98	10.46936/10.25585/60000753
Soil microbial communities from artificial tropical rainforest in Tucson, Arizona, USA	Unclassified	USA: Arizona	9/17/19	59.4	3300045934	1307963	1308012	-110.85	32.58	10.46936/fics.proj.2019.50971/60000130
Soil microbial communities from uranium-contaminated sites across the Upper Colorado River Basin region	Contaminated	USA: Wyoming	8/29/15	51.64	3300033417	1159430	1159445	-108.4	42.99	10.46936/10.25585/60001052
Soil microbial communities from various environments and locations in the USA	Agricultural land	USA: Washington	2/4/22	61.18	3300055258	1362322	1362339	-119.73	46.25	10.46936/10.25585/60008461
Bulk soil microbial communities from the East River watershed near Crested Butte, Colorado, United States	Floodplain	USA: Colorado	5/9/17	51.81	3300028778	1196503	1196586	-106.95	38.92	10.46936/fics.proj.2017.49991/60006232
Systems level insights into methane cycling in arid and semi-arid ecosystems	Desert	USA: California	5/30/16	46.66	3300020146	1140190	1140314	-116.25	33.31	10.46936/10.25585/60001056
Soil microbial communities from Everglades Agricultural Area, Florida, United States	Agricultural land	USA: Florida	7/17/17	62.72	3300036837	1228642	1228726	-80.63	26.66	10.46936/10.25585/60000949
Soil microbial communities from Holy Fire Burn scar, Cleveland National Forest, California, USA	Temperate forest	USA: California	10/17/18	56.71	3300049000	1307857	1307891	-117.46	33.67	10.46936/10.25585/60001382
Serpentine soil microbial communities from UC McLaughlin Reserve, CA, USA	Grasslands	UC McLaughlin Reserve (Lake County, CA)	5/28/13	49.31	3300010041	1106561	1106576	-122.43	38.87	10.46936/10.25585/60000553
Soil microbial communities from artificial tropical rainforest in Tucson, Arizona, USA	Unclassified	USA: Arizona	9/18/19	58.66	3300049732	1307949	1308005	-110.85	32.58	10.46936/fics.proj.2019.50971/60000130
Roots, rhizosphere and bulk soil microbial communities from poplar common garden sites in Oregon, USA	Agricultural land	USA: Corvallis, Oregon	9/4/20	61.7	3300047513	1309873	1310208	-123.19	44.59	10.46936/10.25585/60000017
Sorghum rhizosphere and bulk soil microbial communities from University of Arizona Maricopa Agricultural Center, AZ, USA	Agricultural land	USA: Maricopa, Arizona	8/10/21	51.39	3300059420	1385707	1385822	-111.97	33.08	10.46936/fics.proj.2021.60045/60000398
Natural and restored wetland microbial communities from the San Francisco Bay, California, USA, that impact long-term carbon sequestration	Paddy field/soil	USA: Twitchell Island, California	8/16/13	50.11	3300026022	1165164	1072505	-121.65	38.11	10.46936/10.25585/60000697
Soil microbial communities from watershed of Upper East River, Colorado, USA	Watershed	USA: East River, Colorado	6/28/18	50.53	3300044767	1284200	1284466	-107.06	38.98	10.46936/10.25585/60000016
Soil microbial communities from Mount St. Helens National Volcunic Monument, Washington, USA	Unclassified	USA: Mount St. Helens National Volcunic Monument, Washington	6/25/21	58.79	3300050467	1330746	1330817	-122.17	46.24	10.46936/10.25585/60000499
Forest soil microbial communities from Eldorado National Forest, California, USA	Temperate forest	USA: California	6/7/17	50.81	3300035097	1239289	1239312	-120.3	38.78	10.46936/10.25585/60000967
Soil and biocrust microbial communities from Mojave Desert, California, United States	Sub-biocrust	USA: California	8/3/18	48.59	3300034144	1229300	1229362	-115.66	34.79	10.46936/10.25585/60000926
Natural and restored wetland microbial communities from the San Francisco Bay, California, USA, that impact long-term carbon sequestration	Paddy field/soil	USA: Twitchell Island, California	8/16/13	50.65	3300026005	1164800	1072524	-121.65	38.11	10.46936/10.25585/60000697
Surface soil microbial communities from Centralia Pennsylvania, which are recovering from an underground coalmine fire.	Unclassified	USA: Pennsylvania, Centralia	10/5/14	48.91	3300027869	1166095	1064120	-76.34	40.8	10.46936/10.25585/60007659
Soil microbial communities from H.J. Andrews Experimental Forest, Oregon, United States	Temperate forest	USA: Oregon	7/10/17	49.82	3300026359	1186236	1186290	-122.22	44.23	10.46936/10.25585/60000871
Switchgrass rhizosphere and soil microbial communities from various locations in Michigan and Wisconsin, USA	Agricultural land	USA: Bunker Hill, Michigan	9/25/17	53.7	3300051187	1310485	1310556	-84.34	42.44	10.46936/10.25585/60001368
Soil microbial communities from Russell Ranch Agriculture Facility, UC Davis, California, USA	Agricultural land	USA: California	4/23/20	50.27	3300049377	1319761	1319888	-121.87	38.55	10.46936/10.25585/60001282
Soil microbial and viral communities from tomato field in UC Davis, California, USA	Agricultural land	USA: Davis, California	8/15/18	44.81	3300051461	1320760	1320887	-121.87	38.54	10.46936/10.25585/60001236
Systems level insights into methane cycling in arid and semi-arid ecosystems	Desert	USA: California	5/30/16	49.48	3300021061	1140182	1140310	-116.25	33.3	10.46936/10.25585/60001056
Panicgrass rhizosphere soil microbial communities from growth chamber in LBNL, Berkeley, California, USA	Grasslands	USA: California	10/13/19	49.85	3300049196	1334107	1273698	-121.78	38.53	10.46936/10.25585/60001211
Soil microbial communities from various environments and locations in the USA	Temperate forest	USA: Massachusetts	11/29/21	52.02	3300053227	1362312	1362334	-70.64	41.55	10.46936/10.25585/60008461
Soil microbial communities from 10 grassland sites in CA, CO, KS, KY, MN, MO, NM, SC, TX, that have been nitrogen fertilized	Grasslands	Nunn, Colorado, USA	8/1/11	47.66	3300026652	1165228	1013096	-104.77	40.82	10.46936/10.25585/60007412
Soil and biocrust microbial communities from Mojave Desert, California, United States	Sub-biocrust	USA: California	3/25/18	48.96	3300034136	1229242	1229333	-117.61	34.38	10.46936/10.25585/60000926
Roots, rhizosphere and bulk soil microbial communities from poplar common garden sites in Oregon, USA	Agricultural land	USA: Clatskanie, Oregon	9/9/20	57.7	3300046792	1309777	1310160	-123.27	46.12	10.46936/10.25585/60000017
Wetland soil microbial communities from various locations	Wetlands	USA: Ohio	8/5/15	51.81	3300033481	1214071	1214085	-82.51	41.38	10.46936/fics.proj.2016.49495/60006008
Soil microbial communities from Jackson County, Colorado, USA	Unclassified	USA: Colorado	7/21/20	57.03	3300044837	1290938	1291013	-106.05	40.51	10.46936/fics.proj.2018.50380/60000036
Soil microbial communities from watershed of Upper East River, Colorado, USA	Watershed	USA: East River, Colorado	6/14/18	51.07	3300048606	1340458	1284235	-106.99	38.96	10.46936/10.25585/60000016
Forest soil microbial communities from multiple locations in Canada and USA	Temperate forest	El Dorado National Forest, Georgetown, California, USA	9/15/11	52.18	3300027546	1165499	1012499	-120.64	38.88	10.46936/10.25585/60007402
Soil microbial communities from watershed of Upper East River, Colorado, USA	Watershed	USA: East River, Colorado	6/15/18	48.24	3300043602	1283814	1284273	-106.95	38.92	10.46936/10.25585/60000016
Soil microbial communities from Satilla River various tidal marshes, Georgia, USA	Wetlands	USA: Georgia	11/12/21	59.47	3300056885	1384784	1384909	-81.57	31.01	10.46936/10.25585/60008112
Switchgrass-associated microbial communities from reclaimed mine lands soil in West Virginia, United States	Surface mine	USA: West Virginia	5/23/17	42.82	3300021290	1159694	1159710	-81.98	38.08	10.46936/10.25585/60000813
Soil and sediment microbial communities from the East River, CO, USA	Riparian zone	USA: East River, Colorado	8/10/16	50.77	3300019997	1144576	1144688	-107.01	38.98	10.46936/10.25585/60000753
Panicgrass rhizosphere soil microbial communities from growth chamber in LBNL, Berkeley, California, USA	Grasslands	USA: California	10/13/19	47.25	3300049063	1334166	1273761	-121.78	38.53	10.46936/10.25585/60001211
Soil and sediment microbial communities from the East River, CO, USA	Floodplain	USA: East River, Colorado	9/13/16	54.25	3300014881	1135051	1135108	-106.95	38.92	10.46936/10.25585/60000753
Soil and sediment microbial communities from the East River, CO, USA	Riparian zone	USA: East River, Colorado	8/3/16	51.99	3300019866	1144666	1144733	-107	38.98	10.46936/10.25585/60000753
Soil microbial and viral communities from tomato field in UC Davis, California, USA	Agricultural land	USA: Davis, California	8/15/18	45.72	3300051341	1320830	1320922	-121.87	38.54	10.46936/10.25585/60001236
Natural and restored wetland microbial communities from the San Francisco Bay, California, USA, that impact long-term carbon sequestration	Paddy field/soil	USA: Twitchell Island, California	8/16/13	50.92	3300026011	1165047	1072526	-121.65	38.11	10.46936/10.25585/60000697
Soil microbial communities from Arlington Agricultural Research Station in Wisconsin and Kellogg Biological Station in Michigan, replicating the bioenergy cropping systems trials (BCSTs)	Agricultural land	USA: Wisconsin	8/30/12	46.14	3300026867	1163990	1032831	-89.38	43.3	10.46936/10.25585/60000726
Terrestrial cyanobacterial communities with co-occurring heterotrophs from various environments and locations	Desert	USA: Utah	10/1/06	62.96	3300036443	1251805	1251839	-112.47	40.23	10.46936/10.25585/60001171
Peat soil microbial communities from Marcell Experimental Forest, MN, USA	Wetlands	USA: Minnesota	8/14/18	57.09	3300040961	1281214	1265339	-93.45	47.51	10.46936/10.25585/60001280
Soil microbial communities from the Great Smoky Mountains National Park, Tennessee, USA	Temperate forest	USA: Tennessee	3/24/17	45.98	3300046375	1308290	1308390	-83.48	35.68	10.46936/10.25585/60001234
Soil microbial communities from various environments and locations in the USA	Pasture	USA: Massachusetts	11/29/21	58.32	3300054979	1362314	1362335	-70.64	41.55	10.46936/10.25585/60008461
Soil microbial communities from Russell Ranch Agriculture Facility, UC Davis, California, USA	Agricultural land	USA: California	4/23/20	44.91	3300049500	1319273	1319492	-121.87	38.55	10.46936/10.25585/60001282
Arabidopsis, maize, boechera and miscanthus rhizosphere microbial communities from different US locations	Unclassified	USA: North Carolina	6/13/10	52.4	3300012511	1119392	1119460	-79.05	35.91	10.46936/10.25585/60000944
Forest soil microbial communities from Harvard Forest Long Term Ecological Research (LTER) site in Petersham, MA, for long-term soil warming studies	Temperate forest	USA: Harvard Forest LTER, Petersham, MA	10/27/11	45.38	3300027167	1164611	1018262	-72.18	42.55	10.46936/10.25585/60000545
Soil microbial communities from Russell Ranch Agriculture Facility, UC Davis, California, USA	Agricultural land	USA: California	4/23/20	42.53	3300056775	1319661	1319838	-121.87	38.55	10.46936/10.25585/60001282
Soil microbial communities from watershed of Upper East River, Colorado, USA	Watershed	USA: East River, Colorado	6/22/18	47.7	3300043361	1284020	1284376	-107.03	38.96	10.46936/10.25585/60000016
Soil microbial communities from Arlington Agricultural Research Station in Wisconsin and Kellogg Biological Station in Michigan, replicating the bioenergy cropping systems trials (BCSTs)	Agricultural land	USA: Wisconsin	8/1/12	44.5	3300027481	1163974	1040409	-89.38	43.3	10.46936/10.25585/60000726
Soil microbial communities from agricultural fields across the midwestern and eastern USA	Agricultural land	USA: Illinois	6/28/19	56.41	3300050224	1315747	1315871	-88.23	41.84	10.46936/10.25585/60001369
Soil microbial communities from Rifle, Colorado, USA	Rock core/Sediment	Rifle, Colorado, United States	12/11/12	51.03	3300025088	1164761	1024036	-107.78	39.53	10.46936/10.25585/60000542
Soil microbial communities from Satilla River various tidal marshes, Georgia, USA	Wetlands	USA: Georgia	8/12/21	60.13	3300056868	1384714	1384874	-81.71	30.98	10.46936/10.25585/60008112
Peat soil microbial communities from Marcell Experimental Forest, MN, USA	Wetlands	USA: Minnesota	8/14/18	55.38	3300041412	1281206	1265376	-93.45	47.51	10.46936/10.25585/60001280
Panicgrass rhizosphere soil microbial communities from growth chamber in LBNL, Berkeley, California, USA	Grasslands	USA: California	10/25/19	50.94	3300049027	1334138	1273732	-121.78	38.53	10.46936/10.25585/60001211
Soil microbial communities from Russell Ranch Agriculture Facility, UC Davis, California, USA	Agricultural land	USA: California	4/23/20	49.23	3300049340	1319697	1319856	-121.87	38.55	10.46936/10.25585/60001282
Soil microbial communities from watershed of Upper East River, Colorado, USA	Watershed	USA: East River, Colorado	6/16/18	50.14	3300043586	1283846	1284289	-106.97	38.93	10.46936/10.25585/60000016
Vadose zone soil and rhizosphere microbial communities from the Eel River Critical Zone Observatory, Northern California to study diel carbon cycling	Vadose zone	USA: California	4/18/15	49.12	3300011269	1117841	1117918	-123.64	39.73	10.46936/10.25585/60000754
Soil microbial communities from Russell Ranch Agriculture Facility, UC Davis, California, USA	Agricultural land	USA: California	4/23/20	49.69	3300049299	1319625	1319820	-121.87	38.55	10.46936/10.25585/60001282
Soil microbial communities from H.J. Andrews Experimental Forest, Oregon, United States	Temperate forest	USA: Oregon	7/10/17	45.32	3300026345	1186206	1186275	-122.22	44.23	10.46936/10.25585/60000871
Forest soil microbial communities from multiple locations in Canada and USA	Temperate forest	USA: Davy Crockett National Forest, Groveton, Texas	12/2/12	45.54	3300027034	1166246	1014349	-95.15	31.11	10.46936/10.25585/60007402
Soil microbial communities from Satilla River various tidal marshes, Georgia, USA	Wetlands	USA: Georgia	11/12/21	58.28	3300057017	1384846	1384940	-81.57	31.01	10.46936/10.25585/60008112
Soil microbial communities from Arlington Agricultural Research Station in Wisconsin and Kellogg Biological Station in Michigan, replicating the bioenergy cropping systems trials (BCSTs)	Agricultural land	USA: Wisconsin	8/20/12	46.61	3300026664	1164073	1032930	-89.33	43.42	10.46936/10.25585/60000726
Switchgrass rhizosphere and soil microbial communities from various locations in Michigan and Wisconsin, USA	Agricultural land	USA: Bunker Hill, Michigan	11/19/20	58.8	3300050650	1338912	1338968	-84.34	42.44	10.46936/10.25585/60001368
Soil microbial communities from Loxahatchee National Wildlife Refuge, Florida, United States	Wetlands	USA: Florida	11/11/18	51.4	3300032896	1232742	1232773	-80.25	26.51	10.46936/10.25585/60001011
Soil microbial communities from subalpine grassland in Crested Butte, Colorado, United States	Grasslands	USA: Crested Butte, Colorado	7/22/18	47.62	3300041810	1270056	1270158	-106.97	38.98	10.46936/10.25585/60001184
Soil microbial communities from Russell Ranch Agriculture Facility, UC Davis, California, USA	Agricultural land	USA: California	4/23/20	51.2	3300049271	1319585	1319800	-121.87	38.55	10.46936/10.25585/60001282
Soil and sediment microbial communities from the East River, CO, USA	Floodplain	USA: East River, Colorado	9/11/15	51.15	3300012174	1117064	1117129	-106.95	38.92	10.46936/10.25585/60000753
Soil microbial communities from 10 grassland sites in CA, CO, KS, KY, MN, MO, NM, SC, TX, that have been nitrogen fertilized	Grasslands	Nunn, Colorado, USA	8/1/11	41.92	3300026679	1164864	1013063	-104.77	40.82	10.46936/10.25585/60007412
Soil microbial communities from watershed of Upper East River, Colorado, USA	Watershed	USA: East River, Colorado	6/14/18	49.67	3300045083	1283734	1284233	-106.99	38.96	10.46936/10.25585/60000016
Soil microbial communities from watershed of Upper East River, Colorado, USA	Watershed	USA: East River, Colorado	6/25/18	49.4	3300060337	1284098	1284415	-107.03	38.91	10.46936/10.25585/60000016
Sorghum rhizosphere and bulk soil microbial communities from University of Arizona Maricopa Agricultural Center, AZ, USA	Agricultural land	USA: Maricopa, Arizona	8/10/21	49.13	3300059468	1385711	1385824	-111.97	33.08	10.46936/fics.proj.2021.60045/60000398
Soil microbial communities from Arlington Agricultural Research Station in Wisconsin and Kellogg Biological Station in Michigan, replicating the bioenergy cropping systems trials (BCSTs)	Agricultural land	USA: Wisconsin	8/24/10	48.07	3300027417	1164058	1032591	-89.38	43.3	10.46936/10.25585/60000726
Forest soil microbial communities from Barre Woods Harvard Forest LTER site, Petersham, Massachusetts, United States	Temperate forest	USA: Massachusetts	5/24/17	49.56	3300021474	1159537	1159588	-72.18	42.48	10.46936/fics.proj.2016.49483/60006003
Forest soil microbial communities from Harvard Forest Long Term Ecological Research (LTER) site in Petersham, MA, for long-term soil warming studies	Temperate forest	Harvard Forest LTER, Petersham, MA, USA	10/26/11	43.49	3300027108	1164461	1018250	-72.21	42.47	10.46936/10.25585/60000545
Soil microbial communities from 10 grassland sites in CA, CO, KS, KY, MN, MO, NM, SC, TX, that have been nitrogen fertilized	Grasslands	USA: Manhattan, Kansas	9/15/11	45.44	3300027018	1164990	1012976	-96.58	39.07	10.46936/10.25585/60007412
Vadose zone soil and rhizosphere microbial communities from the Eel River Critical Zone Observatory, Northern California to study diel carbon cycling	Vadose zone	USA: California	6/15/16	47.05	3300012359	1117827	1117911	-123.48	39.57	10.46936/10.25585/60000754
Soil microbial communities from 10 grassland sites in CA, CO, KS, KY, MN, MO, NM, SC, TX, that have been nitrogen fertilized	Grasslands	USA: Gorham, Kansas	9/16/11	44.15	3300026691	1164863	1013045	-99.1	39.05	10.46936/10.25585/60007412
Soil and sediment microbial communities from the East River, CO, USA	Riparian zone	USA: East River, Colorado	8/12/16	46.53	3300021415	1144542	1144671	-106.89	38.91	10.46936/10.25585/60000753
Soil microbial and viral communities from tomato field in UC Davis, California, USA	Agricultural land	USA: Davis, California	8/15/18	43.33	3300051354	1320856	1320935	-121.87	38.54	10.46936/10.25585/60001236
Soil microbial communities from Arlington Agricultural Research Station in Wisconsin and Kellogg Biological Station in Michigan, replicating the bioenergy cropping systems trials (BCSTs)	Agricultural land	USA: Wisconsin	8/21/11	45.41	3300026769	1164007	1032681	-89.38	43.3	10.46936/10.25585/60000726
Soil microbial communities from Loxahatchee National Wildlife Refuge, Florida, United States	Wetlands	USA: Florida	11/11/18	52.54	3300032783	1232750	1232777	-80.25	26.51	10.46936/10.25585/60001011
Soil microbial communities from Rifle, Colorado, USA	Rock core/Sediment	Rifle, Colorado, United States	7/20/11	49.88	3300025312	1165836	1008451	-107.78	39.53	10.46936/10.25585/60000542
Switchgrass rhizosphere and soil microbial communities from various locations in Michigan and Wisconsin, USA	Agricultural land	USA: Bunker Hill, Michigan	9/25/17	50.27	3300051191	1310507	1310567	-84.34	42.44	10.46936/10.25585/60001368
Soil microbial communities from Jemez River Basin, Valles Caldera National Preserve, New Mexico, USA	Temperate forest	USA: New Mexico	10/17/17	58.81	3300049796	1310975	1311003	-106.54	35.88	10.46936/10.25585/60001385
Switchgrass rhizosphere and soil microbial communities from various locations in Michigan and Wisconsin, USA	Agricultural land	USA: Bunker Hill, Michigan	8/14/17	51.79	3300051179	1310435	1310531	-84.34	42.44	10.46936/10.25585/60001368
Panicgrass rhizosphere soil microbial communities from growth chamber in LBNL, Berkeley, California, USA	Grasslands	USA: California	10/13/19	49.24	3300049190	1334099	1273690	-121.78	38.53	10.46936/10.25585/60001211
Soil microbial communities from H.J. Andrews Experimental Forest, Oregon, United States	Temperate forest	USA: Oregon	7/10/17	49.27	3300026499	1186272	1186308	-122.22	44.23	10.46936/10.25585/60000871
Soil microbial communities from Russell Ranch Agriculture Facility, UC Davis, California, USA	Agricultural land	USA: California	4/23/20	38.82	3300049288	1319157	1319434	-121.87	38.55	10.46936/10.25585/60001282
Soil microbial communities from Mount St. Helens National Volcunic Monument, Washington, USA	Unclassified	USA: Mount St. Helens National Volcunic Monument, Washington	6/25/21	57.8	3300051787	1330810	1330849	-122.17	46.24	10.46936/10.25585/60000499
Soil microbial communities from watershed of Upper East River, Colorado, USA	Watershed	USA: East River, Colorado	6/27/18	47.01	3300043655	1284166	1284449	-107.06	38.99	10.46936/10.25585/60000016
Soil microbial communities from Arlington Agricultural Research Station in Wisconsin and Kellogg Biological Station in Michigan, replicating the bioenergy cropping systems trials (BCSTs)	Agricultural land	USA: Wisconsin	8/1/12	46.49	3300026774	1163966	1040325	-89.38	43.3	10.46936/10.25585/60000726
Soil microbial communities from Mount St. Helens National Volcunic Monument, Washington, USA	Unclassified	USA: Mount St. Helens National Volcunic Monument, Washington	6/25/21	57.68	3300050484	1330774	1330831	-122.17	46.24	10.46936/10.25585/60000499
Roots, rhizosphere and bulk soil microbial communities from poplar common garden sites in Oregon, USA	Agricultural land	USA: Corvallis, Oregon	9/4/20	60.41	3300046736	1309709	1310126	-123.19	44.59	10.46936/10.25585/60000017
Soil microbial communities from artificial tropical rainforest in Tucson, Arizona, USA	Unclassified	USA: Arizona	11/7/19	59.9	3300045940	1307931	1307996	-110.85	32.58	10.46936/fics.proj.2019.50971/60000130
Soil microbial communities from Blodgett Forest Research Station, California, USA	Temperate forest	USA: California	6/3/14	62.67	3300044962	1289193	1289203	-120.66	38.91	10.46936/fics.proj.2019.50964/60000127
Soil microbial communities from Russell Ranch Agriculture Facility, UC Davis, California, USA	Agricultural land	USA: California	4/23/20	49.57	3300049600	1319557	1319786	-121.87	38.55	10.46936/10.25585/60001282
Soil microbial communities from subalpine grassland in Crested Butte, Colorado, United States	Grasslands	USA: Crested Butte, Colorado	7/9/18	47.39	3300041783	1269996	1270128	-107.07	38.99	10.46936/10.25585/60001184
Soil microbial communities from Satilla River various tidal marshes, Georgia, USA	Wetlands	USA: Georgia	8/12/21	60.66	3300057035	1384772	1384903	-81.67	30.95	10.46936/10.25585/60008112
Soil microbial communities from Purdue University Martell Research Forest, Indiana, United States	Temperate forest	USA: Indiana	6/28/17	44.79	3300024331	1181463	1181526	-87.03	40.44	10.46936/10.25585/60000715
Systems level insights into methane cycling in arid and semi-arid ecosystems	Desert	USA: California	5/30/16	48.79	3300020202	1140160	1140299	-116.25	33.3	10.46936/10.25585/60001056
Soil microbial communities from watershed of Upper East River, Colorado, USA	Watershed	USA: East River, Colorado	6/27/18	47.87	3300044753	1284182	1284457	-107.06	38.99	10.46936/10.25585/60000016
Soil microbial communities from Arlington Agricultural Research Station in Wisconsin and Kellogg Biological Station in Michigan, replicating the bioenergy cropping systems trials (BCSTs)	Agricultural land	USA: Wisconsin	8/1/12	42.61	3300027478	1163963	1040283	-89.38	43.3	10.46936/10.25585/60000726
Soil microbial communities from Satilla River various tidal marshes, Georgia, USA	Wetlands	USA: Georgia	11/11/21	62.1	3300056970	1384668	1384851	-81.49	31	10.46936/10.25585/60008112
Natural and restored wetland microbial communities from the San Francisco Bay, California, USA, that impact long-term carbon sequestration	Paddy field/soil	USA: Twitchell Island, California	8/16/13	52.45	3300025993	1164930	1072519	-121.65	38.11	10.46936/10.25585/60000697
Soil and sediment microbial communities from the East River, CO, USA	Floodplain	USA: East River, Colorado	9/16/15	53.33	3300011410	1120464	1120536	-107	38.98	10.46936/10.25585/60000753
Soil microbial communities from Los Alamos National Laboratory, New Mexico, USA	Unclassified	USA: New Mexico	7/28/20	49.99	3300049173	1288733	1288782	-106.3	35.88	10.46936/10.25585/60001346
Soil and sediment microbial communities from the East River, CO, USA	Floodplain	USA: East River, Colorado	9/14/16	56.22	3300015252	1135013	1135089	-106.95	38.92	10.46936/10.25585/60000753
Soil fungal communities from Pine and Eucalyptus forests in California, United States and New South Wales, Australia	Temperate forest	USA: California	9/7/18	58.8	3300036801	1243004	1243087	-122.2	37	10.46936/10.25585/60001406
Soil microbial communities from Arlington Agricultural Research Station in Wisconsin and Kellogg Biological Station in Michigan, replicating the bioenergy cropping systems trials (BCSTs)	Agricultural land	USA: Michigan	8/27/12	46.1	3300027435	1164068	1032846	-85.37	42.4	10.46936/10.25585/60000726
Soil and sediment microbial communities from the East River, CO, USA	Floodplain	USA: East River, Colorado	9/11/15	54.62	3300012137	1117080	1117137	-106.95	38.92	10.46936/10.25585/60000753
Vadose zone soil and rhizosphere microbial communities from the Eel River Critical Zone Observatory, Northern California to study diel carbon cycling	Vadose zone	USA: California	8/16/16	42.75	3300020140	1130988	1130837	-123.64	39.73	10.46936/10.25585/60000754
Soil microbial communities from Holy Fire Burn scar, Cleveland National Forest, California, USA	Temperate forest	USA: California	9/30/18	60.45	3300049006	1307875	1307900	-117.47	33.7	10.46936/10.25585/60001382
Soil microbial communities from various environments and locations in the USA	Agricultural land	USA: Washington	2/4/22	57.96	3300053671	1362324	1362340	-119.73	46.25	10.46936/10.25585/60008461
Soil and sediment microbial communities from the East River, CO, USA	Floodplain	USA: East River, Colorado	9/15/16	51.93	3300014878	1134993	1135079	-106.95	38.92	10.46936/10.25585/60000753
Soil microbial communities from subalpine grassland in Crested Butte, Colorado, United States	Grasslands	USA: Crested Butte, Colorado	7/26/09	44.69	3300041941	1270472	1270497	-106.99	38.96	10.46936/10.25585/60001184
Soil microbial communities from Satilla River various tidal marshes, Georgia, USA	Wetlands	USA: Georgia	11/11/21	60.46	3300057030	1384752	1384893	-81.49	31	10.46936/10.25585/60008112
Panicgrass rhizosphere soil microbial communities from growth chamber in LBNL, Berkeley, California, USA	Grasslands	USA: California	10/17/19	41.74	3300049203	1334115	1273706	-121.78	38.53	10.46936/10.25585/60001211
Roots, rhizosphere and bulk soil microbial communities from poplar common garden sites in Oregon, USA	Agricultural land	USA: Corvallis, Oregon	9/4/20	62.12	3300048622	1309683	1310113	-123.19	44.59	10.46936/10.25585/60000017
Soil microbial communities from pasture in Hopland Research and Extension Center, CA, USA	Pasture	USA: Hopland, California	10/3/20	25.93	3300054569	1364326	1364375	-123.07	39	10.46936/10.25585/60008465
Soil microbial communities from subalpine grassland in Crested Butte, Colorado, United States	Grasslands	USA: Crested Butte, Colorado	8/6/18	48.87	3300041837	1270102	1270181	-107.07	38.99	10.46936/10.25585/60001184
Soil microbial communities from Russell Ranch Agriculture Facility, UC Davis, California, USA	Agricultural land	USA: California	4/23/20	42.39	3300049499	1319271	1319491	-121.87	38.55	10.46936/10.25585/60001282
Soil microbial communities from Purdue University Martell Research Forest, Indiana, United States	Temperate forest	USA: Indiana	6/28/17	48.17	3300024290	1181461	1181525	-87.03	40.44	10.46936/10.25585/60000715
Soil microbial communities from Nachusa Grasslands, Illinois, United States	Unclassified	USA: Illinois	8/8/17	49.28	3300049564	1256383	1256424	-89.32	41.89	10.46936/10.25585/60001237
Soil microbial communities from Arlington Agricultural Research Station in Wisconsin and Kellogg Biological Station in Michigan, replicating the bioenergy cropping systems trials (BCSTs)	Agricultural land	USA: Wisconsin	8/24/10	44.33	3300026841	1164005	1032624	-89.38	43.3	10.46936/10.25585/60000726
Soil microbial communities from artificial tropical rainforest in Tucson, Arizona, USA	Unclassified	USA: Arizona	9/17/19	59.39	3300045945	1307961	1308011	-110.85	32.58	10.46936/fics.proj.2019.50971/60000130
Soil microbial communities from watershed of Upper East River, Colorado, USA	Watershed	USA: East River, Colorado	6/22/18	47.77	3300043626	1284026	1284379	-107.03	38.96	10.46936/10.25585/60000016
Soil microbial communities from Russell Ranch Agriculture Facility, UC Davis, California, USA	Agricultural land	USA: California	4/23/20	49.3	3300049605	1319641	1319828	-121.87	38.55	10.46936/10.25585/60001282
Soil microbial communities from Arlington Agricultural Research Station in Wisconsin and Kellogg Biological Station in Michigan, replicating the bioenergy cropping systems trials (BCSTs)	Agricultural land	USA: Wisconsin	8/29/12	42.99	3300026937	1163981	1021038	-89.38	43.3	10.46936/10.25585/60000726
Forest soil microbial communities from the Harvard Forest LTER site, Massachusetts, United States	Temperate forest	USA: Massachusetts	10/23/17	56.79	3300037883	1239608	1239753	-72.19	42.53	10.46936/10.25585/60000985
Soil microbial communities from artificial tropical rainforest in Tucson, Arizona, USA	Unclassified	USA: Arizona	9/18/19	59.35	3300045933	1307953	1308007	-110.85	32.58	10.46936/fics.proj.2019.50971/60000130
Bulk soil microbial communities from the East River watershed near Crested Butte, Colorado, United States	Floodplain	USA: Colorado	9/15/17	51.89	3300028744	1196563	1196616	-106.95	38.92	10.46936/fics.proj.2017.49991/60006232
Vadose zone soil and rhizosphere microbial communities from the Eel River Critical Zone Observatory, Northern California to study diel carbon cycling	Vadose zone	USA: California	8/16/16	45.49	3300026557	1130823	1130835	-123.64	39.73	10.46936/10.25585/60000754
Soil microbial communities from watershed of Upper East River, Colorado, USA	Watershed	USA: East River, Colorado	6/20/18	47.51	3300043347	1283936	1284334	-107.01	38.98	10.46936/10.25585/60000016
Soil and sediment microbial communities from the East River, CO, USA	Floodplain	USA: East River, Colorado	9/14/15	46.68	3300011415	1117038	1117116	-106.91	38.89	10.46936/10.25585/60000753
Soil and biocrust microbial communities from Mojave Desert, California, United States	Sub-biocrust	USA: California	8/3/18	50	3300034026	1229268	1229346	-115.66	34.79	10.46936/10.25585/60000926
Bulk soil microbial communities from the East River watershed near Crested Butte, Colorado, United States	Floodplain	USA: Colorado	5/9/17	50.87	3300028712	1196497	1196583	-106.95	38.92	10.46936/fics.proj.2017.49991/60006232
Soil microbial communities from Blodgett Forest Research Station, California, USA	Temperate forest	USA: California	6/2/15	53.95	3300047514	1280239	1280310	-120.66	38.91	10.46936/fics.proj.2019.50964/60000127
Soil microbial communities from Mount St. Helens National Volcunic Monument, Washington, USA	Unclassified	USA: Mount St. Helens National Volcunic Monument, Washington	6/25/21	58.31	3300060310	1330752	1330820	-122.17	46.24	10.46936/10.25585/60000499
Panicgrass rhizosphere soil microbial communities from growth chamber in LBNL, Berkeley, California, USA	Grasslands	USA: California	10/25/19	52.68	3300049052	1334135	1273728	-121.78	38.53	10.46936/10.25585/60001211
Soil microbial communities from Arlington Agricultural Research Station in Wisconsin and Kellogg Biological Station in Michigan, replicating the bioenergy cropping systems trials (BCSTs)	Agricultural land	USA: Wisconsin	8/24/10	43.81	3300027430	1164076	1032603	-89.38	43.3	10.46936/10.25585/60000726
Roots, rhizosphere and bulk soil microbial communities from poplar common garden sites in Oregon, USA	Agricultural land	USA: Clatskanie, Oregon	9/9/20	56.46	3300046656	1309677	1310110	-123.27	46.12	10.46936/10.25585/60000017
Soil microbial communities from various environments and locations in the USA	Grasslands	USA: Washington, Ellensburg	3/17/22	61.67	3300054982	1364547	1364572	-120.66	46.92	10.46936/10.25585/60008461
Soil and biocrust microbial communities from Mojave Desert, California, United States	Sub-biocrust	USA: California	8/3/18	49.82	3300034143	1229298	1229361	-115.66	34.79	10.46936/10.25585/60000926
Soil and sediment microbial communities from the East River, CO, USA	Floodplain	USA: East River, Colorado	9/12/15	46.42	3300027533	1164700	1095718	-106.95	38.92	10.46936/10.25585/60000753
Soil microbial communities from Russell Ranch Agriculture Facility, UC Davis, California, USA	Agricultural land	USA: California	4/23/20	44.27	3300049329	1319235	1319473	-121.87	38.55	10.46936/10.25585/60001282
Natural and restored wetland microbial communities from the San Francisco Bay, California, USA, that impact long-term carbon sequestration	Paddy field/soil	USA: Twitchell Island, California	8/16/13	49.88	3300026006	1165048	1072530	-121.65	38.11	10.46936/10.25585/60000697
Soil and sediment microbial communities from the East River, CO, USA	Riparian zone	USA: East River, Colorado	8/5/16	52.27	3300019888	1144656	1144728	-106.91	38.89	10.46936/10.25585/60000753
Terrestrial soil microbial communities with and without Nitrogen fertilizer from Kellogg Biological Station, Michigan, USA	Unclassified	USA: Kellog Biological Station, Michigan	7/20/15	50.38	3300010373	1111866	1111874	-85.37	42.39	10.46936/10.25585/60000624
Soil microbial communities from the Harvard Forest Long-term Ecological Research (LTER) site, Massachusetts, USA	Temperate forest	USA: Massachusetts	7/15/19	58.02	3300043778	1282613	1282650	-72.12	42.3	10.46936/10.25585/60001340
Soil microbial communities from Satilla River various tidal marshes, Georgia, USA	Wetlands	USA: Georgia	11/12/21	59.91	3300056886	1384808	1384921	-81.57	31.01	10.46936/10.25585/60008112
Panicgrass rhizosphere soil microbial communities from growth chamber in LBNL, Berkeley, California, USA	Grasslands	USA: California	10/13/19	49.63	3300049195	1334105	1273696	-121.78	38.53	10.46936/10.25585/60001211
Populus root and rhizosphere microbial communities from Tennessee, USA	Tree plantation	USA: Tennessee	8/14/14	45.3	3300027873	1166330	1073263	-83.96	35.84	10.46936/10.25585/60000910
Soil microbial communities from Purdue University Martell Research Forest, Indiana, United States	Temperate forest	USA: Indiana	6/28/17	42.65	3300024232	1181455	1181522	-87.03	40.44	10.46936/10.25585/60000715
Soil microbial communities from watershed of Upper East River, Colorado, USA	Watershed	USA: East River, Colorado	6/26/18	49.58	3300043650	1284144	1284438	-107.07	38.95	10.46936/10.25585/60000016
Vadose zone soil and rhizosphere microbial communities from the Eel River Critical Zone Observatory, Northern California to study diel carbon cycling	Vadose zone	USA: California	6/15/16	47.9	3300012204	1117805	1117900	-123.48	39.57	10.46936/10.25585/60000754
Soil microbial communities from watershed of Upper East River, Colorado, USA	Watershed	USA: East River, Colorado	6/28/18	49.54	3300043668	1284202	1284467	-107.06	38.98	10.46936/10.25585/60000016
Switchgrass rhizosphere and soil microbial communities from various locations in Michigan and Wisconsin, USA	Agricultural land	USA: Bunker Hill, Michigan	11/19/20	58.53	3300050655	1338928	1338976	-84.34	42.44	10.46936/10.25585/60001368
Soil microbial communities from subalpine grassland in Crested Butte, Colorado, United States	Grasslands	USA: Crested Butte, Colorado	7/23/18	47.01	3300041815	1270068	1270164	-107.07	38.99	10.46936/10.25585/60001184
Soil microbial communities from the Great Smoky Mountains National Park, Tennessee, USA	Temperate forest	USA: Tennessee	9/17/17	48.53	3300046393	1308320	1308405	-83.5	35.69	10.46936/10.25585/60001234
Soil microbial communities from Los Alamos National Laboratory, New Mexico, USA	Unclassified	USA: New Mexico	7/28/20	50.35	3300053170	1288731	1288781	-106.3	35.88	10.46936/10.25585/60001346
Soil microbial communities from Arlington Agricultural Research Station in Wisconsin and Kellogg Biological Station in Michigan, replicating the bioenergy cropping systems trials (BCSTs)	Agricultural land	USA: Wisconsin	8/20/12	46.86	3300026974	1164070	1032900	-89.32	43.56	10.46936/10.25585/60000726
Populus rhizosphere microbial communities from soil in West Virginia and Oregon, United States	Agricultural land	USA: Oregon	5/2/18	49.25	3300035246	1240675	1240723	-122.99	46.11	10.46936/10.25585/60000901
Soil microbial communities from agricultural fields across the midwestern and eastern USA	Agricultural land	USA: Illinois	6/28/19	59.33	3300051100	1315737	1315866	-88.23	41.84	10.46936/10.25585/60001369
Soil microbial communities from agricultural fields across the midwestern and eastern USA	Agricultural land	USA: Wisconsin	7/9/19	59.14	3300051238	1315729	1315862	-89.33	43.3	10.46936/10.25585/60001369
Soil microbial communities from H.J. Andrews Experimental Forest, Oregon, United States	Temperate forest	USA: Oregon	7/10/17	48.36	3300026340	1186234	1186289	-122.22	44.23	10.46936/10.25585/60000871
Soil microbial communities from Jemez River Basin, Valles Caldera National Preserve, New Mexico, USA	Temperate forest	USA: New Mexico	9/15/17	59.65	3300048087	1310957	1310994	-106.53	35.88	10.46936/10.25585/60001385
Peat soil microbial communities from Marcell Experimental Forest, MN, USA	Wetlands	USA: Minnesota	8/14/18	54.23	3300038416	1265270	1265346	-93.45	47.51	10.46936/10.25585/60001280
Forest soil microbial communities from Barre Woods Harvard Forest LTER site, Petersham, Massachusetts, United States	Temperate forest	USA: Massachusetts	5/24/17	49.35	3300020583	1159559	1159599	-72.18	42.48	10.46936/fics.proj.2016.49483/60006003
Soil microbial communities from 10 grassland sites in CA, CO, KS, KY, MN, MO, NM, SC, TX, that have been nitrogen fertilized	Temperate forest	USA: Browns Valley, California	6/10/11	42.69	3300026915	1165353	1012859	-121.28	39.24	10.46936/10.25585/60007412
Soil microbial communities from watershed of Upper East River, Colorado, USA	Watershed	USA: East River, Colorado	6/15/18	47.66	3300043484	1283780	1284256	-106.95	38.92	10.46936/10.25585/60000016
Forest soil microbial communities from Eldorado National Forest, California, USA	Temperate forest	USA: California	6/7/17	48	3300035155	1239279	1239307	-120.43	38.79	10.46936/10.25585/60000967
Soil and sediment microbial communities from the East River, CO, USA	Riparian zone	USA: East River, Colorado	8/11/16	41.15	3300019871	1144558	1144679	-106.95	38.92	10.46936/10.25585/60000753
Soil microbial and viral communities from tomato field in UC Davis, California, USA	Agricultural land	USA: Davis, California	8/15/18	46.53	3300051339	1320826	1320920	-121.88	38.55	10.46936/10.25585/60001236
Soil microbial communities from artificial tropical rainforest in Tucson, Arizona, USA	Unclassified	USA: Arizona	9/15/19	59.67	3300045929	1307929	1307995	-110.85	32.58	10.46936/fics.proj.2019.50971/60000130
Soil and sediment microbial communities from the East River, CO, USA	Floodplain	USA: East River, Colorado	9/15/15	50.88	3300011437	1120442	1120525	-106.91	38.89	10.46936/10.25585/60000753
Soil microbial communities from a coastal freshwater wetland in North Carolina, United States	Wetlands	USA: North Carolina	8/11/16	60.53	3300036873	1243231	1243266	-76.17	35.9	10.46936/10.25585/60000925
Soil microbial communities from Everglades Agricultural Area, Florida, United States	Agricultural land	USA: Florida	12/5/17	63.1	3300036848	1228658	1228734	-80.63	26.66	10.46936/10.25585/60000949
Bulk soil microbial communities from the East River watershed near Crested Butte, Colorado, United States	Floodplain	USA: Colorado	6/8/17	51.22	3300028828	1196551	1196610	-106.95	38.92	10.46936/fics.proj.2017.49991/60006232
Soil microbial communities from the Great Smoky Mountains National Park, Tennessee, USA	Temperate forest	USA: Tennessee	3/15/18	48.8	3300046408	1308352	1308421	-83.48	35.68	10.46936/10.25585/60001234
Forest soil microbial communities from multiple locations in Canada and USA	Temperate forest	El Dorado National Forest, Georgetown, California, USA	9/15/11	52.42	3300027633	1165503	1012496	-120.64	38.88	10.46936/10.25585/60007402
Panicgrass rhizosphere soil microbial communities from growth chamber in LBNL, Berkeley, California, USA	Grasslands	USA: California	10/4/19	47.46	3300049011	1334064	1273653	-121.78	38.53	10.46936/10.25585/60001211
Soil microbial communities from Jackson County, Colorado, USA	Unclassified	USA: Colorado	7/21/20	56.99	3300044832	1290918	1291003	-106.03	40.43	10.46936/fics.proj.2018.50380/60000036
Soil microbial communities from Loxahatchee National Wildlife Refuge, Florida, United States	Wetlands	USA: Florida	11/11/18	53.66	3300032954	1232758	1232781	-80.23	26.51	10.46936/10.25585/60001011
Soil microbial communities from 10 grassland sites in CA, CO, KS, KY, MN, MO, NM, SC, TX, that have been nitrogen fertilized	Grasslands	USA: Manhattan, Kansas	9/15/11	35.18	3300026657	1164858	1012991	-96.58	39.07	10.46936/10.25585/60007412
Soil microbial communities from agricultural fields across the midwestern and eastern USA	Agricultural land	USA: Wisconsin	7/9/19	60.15	3300051096	1315717	1315856	-89.33	43.3	10.46936/10.25585/60001369
Roots, rhizosphere and bulk soil microbial communities from poplar common garden sites in Oregon, USA	Agricultural land	USA: Corvallis, Oregon	9/4/20	60.64	3300046797	1309803	1310173	-123.19	44.59	10.46936/10.25585/60000017
Soil microbial communities from watershed of Upper East River, Colorado, USA	Watershed	USA: East River, Colorado	6/15/18	49.3	3300044492	1283802	1284267	-106.95	38.92	10.46936/10.25585/60000016
Soil and biocrust microbial communities from Mojave Desert, California, United States	Sub-biocrust	USA: California	3/25/18	49.13	3300034393	1229204	1229314	-117.61	34.38	10.46936/10.25585/60000926
Soil microbial communities from Holy Fire Burn scar, Cleveland National Forest, California, USA	Temperate forest	USA: California	1/22/19	61.24	3300048996	1307849	1307887	-117.47	33.7	10.46936/10.25585/60001382
Soil microbial communities from Purdue University Martell Research Forest, Indiana, United States	Temperate forest	USA: Indiana	6/28/17	44.1	3300024325	1181483	1181536	-87.03	40.44	10.46936/10.25585/60000715
Soil and sediment microbial communities from the East River, CO, USA	Riparian zone	USA: East River, Colorado	8/8/16	45.03	3300020062	1144602	1144701	-107	38.99	10.46936/10.25585/60000753
Forest soil microbial communities from various locations in the USA	Temperate forest	USA: Wyoming	7/30/21	52.86	3300057021	1359268	1359306	-106.54	41.01	10.46936/10.25585/60008101
Soil microbial communities from Russell Ranch Agriculture Facility, UC Davis, California, USA	Agricultural land	USA: California	4/23/20	46.38	3300049333	1319247	1319479	-121.87	38.55	10.46936/10.25585/60001282
Bulk soil microbial communities from the East River watershed near Crested Butte, Colorado, United States	Floodplain	USA: Colorado	3/7/17	50.46	3300028803	1196489	1196579	-106.95	38.92	10.46936/fics.proj.2017.49991/60006232
Soil microbial communities from watershed of Upper East River, Colorado, USA	Watershed	USA: East River, Colorado	6/19/18	47.61	3300043607	1283872	1284302	-107	38.99	10.46936/10.25585/60000016
Soil microbial communities from the Great Smoky Mountains National Park, Tennessee, USA	Temperate forest	USA: Tennessee	9/1/18	47.75	3300047638	1308384	1308437	-83.48	35.68	10.46936/10.25585/60001234
Soil microbial communities from Arlington Agricultural Research Station in Wisconsin and Kellogg Biological Station in Michigan, replicating the bioenergy cropping systems trials (BCSTs)	Agricultural land	USA: Wisconsin	8/24/10	44.12	3300027421	1164078	1032612	-89.38	43.3	10.46936/10.25585/60000726
Forest soil microbial communities from boreal-temperate forests in Minnesota, USA	Temperate forest	USA: Minnesota	8/10/17	57.87	3300047509	1290628	1290656	-92.3	47.55	10.46936/10.25585/60001316
Soil microbial communities from Mount St. Helens National Volcunic Monument, Washington, USA	Unclassified	USA: Mount St. Helens National Volcunic Monument, Washington	6/25/21	58.57	3300050462	1330804	1330846	-122.17	46.24	10.46936/10.25585/60000499
Soil microbial communities from West Virginia University Organic Research Farm, Morgantown, WV, United States	Agricultural land	USA: West Virginia	3/25/18	51.87	3300031858	1205942	1206053	-79.94	39.65	10.46936/10.25585/60000955
Soil microbial communities from Russell Ranch Agriculture Facility, UC Davis, California, USA	Agricultural land	USA: California	4/23/20	50.01	3300049345	1319707	1319861	-121.87	38.55	10.46936/10.25585/60001282
Terrestrial soil microbial communities from various NEON sites located in USA and Puerto Rico	Shrubland	USA: Onaqui, Utah	5/26/21	58.71	3300062116	1414274	1414457	-112.5	40.2	10.46936/10.25585/60008738
Soil microbial communities from Russell Ranch Agriculture Facility, UC Davis, California, USA	Agricultural land	USA: California	4/23/20	40.15	3300049505	1319327	1319519	-121.87	38.55	10.46936/10.25585/60001282
Soil microbial communities from Russell Ranch Agriculture Facility, UC Davis, California, USA	Agricultural land	USA: California	4/23/20	42.64	3300049372	1319309	1319510	-121.87	38.55	10.46936/10.25585/60001282
Switchgrass rhizosphere and soil microbial communities from various locations in Michigan and Wisconsin, USA	Agricultural land	USA: Bunker Hill, Michigan	9/11/17	53.81	3300051182	1310473	1310550	-84.34	42.44	10.46936/10.25585/60001368
Soil microbial communities from West Virginia University Organic Research Farm, Morgantown, WV, United States	Agricultural land	USA: West Virginia	3/25/18	51.53	3300031943	1205928	1206046	-79.94	39.65	10.46936/10.25585/60000955
Soil microbial communities from Jackson County, Colorado, USA	Unclassified	USA: Colorado	7/21/20	59.12	3300044816	1290946	1291017	-106.07	40.5	10.46936/fics.proj.2018.50380/60000036
Soil microbial communities from Russell Ranch Agriculture Facility, UC Davis, California, USA	Agricultural land	USA: California	4/23/20	50.76	3300049266	1319559	1319787	-121.87	38.55	10.46936/10.25585/60001282
Grasslands soil microbial communities from the Angelo Coastal Reserve, California, USA	Grasslands	USA: California: Angelo Coastal Reserve	10/9/14	56.28	3300026527	1165574	1057313	-123.63	39.74	10.46936/10.25585/60000762
Biological soil crust microbial communities from Mojave Desert, California, United States	Soil crust	USA: California	9/9/18	58.54	3300036939	1242384	1242390	-115.39	34.18	10.46936/fics.proj.2018.50356/60000035
Soil microbial communities from Jemez River Basin, Valles Caldera National Preserve, New Mexico, USA	Temperate forest	USA: New Mexico	10/17/17	59.37	3300049795	1310963	1310997	-106.53	35.88	10.46936/10.25585/60001385
Serpentine soil microbial communities from UC McLaughlin Reserve, CA, USA	Grasslands	UC McLaughlin Reserve (Lake County, CA)	5/29/13	50.47	3300010039	1106555	1106573	-122.43	38.87	10.46936/10.25585/60000553
Soil microbial and viral communities from tomato field in UC Davis, California, USA	Agricultural land	USA: Davis, California	8/15/18	21.55	3300051353	1320854	1320934	-121.88	38.54	10.46936/10.25585/60001236
Panicgrass rhizosphere soil microbial communities from growth chamber in LBNL, Berkeley, California, USA	Grasslands	USA: California	10/10/19	52.1	3300049022	1334085	1273676	-121.78	38.53	10.46936/10.25585/60001211
Soil microbial communities from Arlington Agricultural Research Station in Wisconsin and Kellogg Biological Station in Michigan, replicating the bioenergy cropping systems trials (BCSTs)	Agricultural land	USA: Wisconsin	8/24/10	44.26	3300026732	1164103	1032636	-89.38	43.3	10.46936/10.25585/60000726
Peat soil microbial communities from Marcell Experimental Forest, MN, USA	Wetlands	USA: Minnesota	8/14/18	56.28	3300041417	1281218	1265387	-93.45	47.51	10.46936/10.25585/60001280
Natural and restored wetland microbial communities from the San Francisco Bay, California, USA, that impact long-term carbon sequestration	Paddy field/soil	USA: Twitchell Island, California	8/16/13	50.12	3300026000	1164658	1072527	-121.65	38.11	10.46936/10.25585/60000697
Switchgrass rhizosphere and soil microbial communities from various locations in Michigan and Wisconsin, USA	Agricultural land	USA: Bunker Hill, Michigan	11/19/20	56.87	3300050649	1338910	1338967	-84.34	42.44	10.46936/10.25585/60001368
Soil and ectomycorrhiza microbial communities from Populus trichocarpa stands in riparian zones in the Pacific Northwest, United States	Riparian zone	USA: Washington	8/17/17	49.07	3300028792	1202066	1202104	-121.83	47.53	10.46936/10.25585/60000790
Soil microbial communities from Satilla River various tidal marshes, Georgia, USA	Wetlands	USA: Georgia	11/11/21	61.49	3300056880	1384720	1384877	-81.49	31	10.46936/10.25585/60008112
Soil microbial communities from 10 grassland sites in CA, CO, KS, KY, MN, MO, NM, SC, TX, that have been nitrogen fertilized	Grasslands	USA: Manhattan, Kansas	9/15/11	42.74	3300026716	1164859	1013003	-96.58	39.07	10.46936/10.25585/60007412
Soil microbial communities from Mount St. Helens National Volcunic Monument, Washington, USA	Unclassified	USA: Mount St. Helens National Volcunic Monument, Washington	6/25/21	56.19	3300050483	1330768	1330828	-122.17	46.24	10.46936/10.25585/60000499
Forest soil microbial communities from Harvard Forest Long Term Ecological Research (LTER) site in Petersham, MA, for long-term soil warming studies	Temperate forest	USA: Harvard Forest LTER, Petersham, MA	10/27/11	47.99	3300027297	1164756	1018301	-72.18	42.55	10.46936/10.25585/60000545
Soil microbial communities from agricultural fields across the midwestern and eastern USA	Agricultural land	USA: South Dakota	7/2/19	60.42	3300050239	1315787	1315891	-97.84	45.27	10.46936/10.25585/60001369
Populus root and rhizosphere microbial communities from Tennessee, USA	Tree plantation	USA: Tennessee	8/14/14	47.68	3300050502	NA	1073268	-83.96	35.84	NA
Soil microbial communities from Arlington Agricultural Research Station in Wisconsin and Kellogg Biological Station in Michigan, replicating the bioenergy cropping systems trials (BCSTs)	Agricultural land	USA: Wisconsin	8/21/11	44.84	3300026773	1164081	1032732	-89.38	43.3	10.46936/10.25585/60000726
Soil microbial communities from Arlington Agricultural Research Station in Wisconsin and Kellogg Biological Station in Michigan, replicating the bioenergy cropping systems trials (BCSTs)	Agricultural land	USA: Wisconsin	8/1/12	45.59	3300026748	1164090	1040328	-89.38	43.3	10.46936/10.25585/60000726
Soil microbial communities from watershed of Upper East River, Colorado, USA	Watershed	USA: East River, Colorado	6/27/18	48.52	3300043656	1284168	1284450	-107.06	38.99	10.46936/10.25585/60000016
Soil microbial communities from Arlington Agricultural Research Station in Wisconsin and Kellogg Biological Station in Michigan, replicating the bioenergy cropping systems trials (BCSTs)	Agricultural land	USA: Wisconsin	8/23/10	45.69	3300026901	1164002	1020981	-89.38	43.3	10.46936/10.25585/60000726
Vadose zone soil and rhizosphere microbial communities from the Eel River Critical Zone Observatory, Northern California to study diel carbon cycling	Vadose zone	USA: California	6/14/16	48.37	3300012582	1117773	1117884	-123.64	39.73	10.46936/10.25585/60000754
Forest soil microbial communities from Harvard Forest Long Term Ecological Research (LTER) site in Petersham, MA, for long-term soil warming studies	Temperate forest	USA: Harvard Forest LTER, Petersham, MA	10/27/11	48.01	3300027029	1165246	1018295	-72.18	42.55	10.46936/10.25585/60000545
Salt pond water, soil and salt crust microbial communities from South San Francisco under conditions of wetland restoration.	Wetlands	South San Francisco, USA	7/11/14	53.65	3300026196	1166435	1092445	-122.13	37.5	10.46936/10.25585/60000820
Soil microbial communities from Arlington Agricultural Research Station in Wisconsin and Kellogg Biological Station in Michigan, replicating the bioenergy cropping systems trials (BCSTs)	Agricultural land	USA: Wisconsin	8/21/11	45.26	3300027444	1163983	1032666	-89.38	43.3	10.46936/10.25585/60000726
Soil microbial communities from watershed of Upper East River, Colorado, USA	Watershed	USA: East River, Colorado	6/27/18	48.24	3300044754	1284194	1284463	-107.06	38.99	10.46936/10.25585/60000016
Natural and restored wetland microbial communities from the San Francisco Bay, California, USA, that impact long-term carbon sequestration	Paddy field/soil	USA: Twitchell Island, California	8/16/13	50.73	3300025994	1164657	1072514	-121.65	38.11	10.46936/10.25585/60000697
Soil microbial communities from watershed of Upper East River, Colorado, USA	Watershed	USA: East River, Colorado	6/21/18	48.92	3300043620	1283976	1284354	-107.1	38.86	10.46936/10.25585/60000016
Soil microbial communities from subalpine grassland in Crested Butte, Colorado, United States	Grasslands	USA: Crested Butte, Colorado	7/16/18	48.76	3300041801	1270036	1270148	-107.06	38.97	10.46936/10.25585/60001184
Soil microbial communities from subalpine grassland in Crested Butte, Colorado, United States	Grasslands	USA: Crested Butte, Colorado	7/9/18	49.04	3300041784	1269998	1270129	-107.04	38.92	10.46936/10.25585/60001184
Soil microbial communities from Los Alamos National Laboratory, New Mexico, USA	Unclassified	USA: New Mexico	9/10/20	61.32	3300049169	1288715	1288773	-106.3	35.88	10.46936/10.25585/60001346
Soil microbial communities from Holy Fire Burn scar, Cleveland National Forest, California, USA	Temperate forest	USA: California	9/30/18	60.92	3300049005	1307873	1307899	-117.46	33.67	10.46936/10.25585/60001382
Terrestrial soil microbial communities with and without Nitrogen fertilizer from Kellogg Biological Station, Michigan, USA	Unclassified	USA: Kellog Biological Station, Michigan	7/20/15	50.31	3300010396	1111862	1111872	-85.37	42.39	10.46936/10.25585/60000624
Soil microbial communities from Kansas (Konza Prairie Natural Area and Manhattan, Kansas, USA)	Unclassified	Manhattan, Kansas, USA	7/7/09	37.24	3300002901	1028601	1026146	-96.59	39.21	10.46936/10.25585/60007591
Soil microbial communities from Satilla River various tidal marshes, Georgia, USA	Wetlands	USA: Georgia	11/12/21	59.61	3300057044	1384802	1384918	-81.56	31	10.46936/10.25585/60008112
Sorghum rhizosphere and bulk soil microbial communities from University of Arizona Maricopa Agricultural Center, AZ, USA	Agricultural land	USA: Maricopa, Arizona	8/10/21	50.11	3300059425	1385723	1385830	-111.97	33.08	10.46936/fics.proj.2021.60045/60000398
Soil microbial communities from Rifle, Colorado, USA	Rock core/Sediment	Rifle, Colorado, United States	6/17/13	41.43	3300002460	1023871	1023870	-107.78	39.53	10.46936/10.25585/60000542
Soil microbial communities from H.J. Andrews Experimental Forest, Oregon, United States	Temperate forest	USA: Oregon	7/10/17	49.35	3300026377	1186252	1186298	-122.22	44.23	10.46936/10.25585/60000871
Peat soil microbial communities from Marcell Experimental Forest, MN, USA	Wetlands	USA: Minnesota	8/14/18	55.26	3300039307	1265292	1265357	-93.45	47.51	10.46936/10.25585/60001280
Soil microbial communities from Satilla River various tidal marshes, Georgia, USA	Wetlands	USA: Georgia	11/12/21	62.92	3300057012	1384728	1384881	-81.57	31	10.46936/10.25585/60008112
Soil microbial communities from Arlington Agricultural Research Station in Wisconsin and Kellogg Biological Station in Michigan, replicating the bioenergy cropping systems trials (BCSTs)	Agricultural land	USA: Wisconsin	8/21/11	45.6	3300027436	1164008	1032696	-89.38	43.3	10.46936/10.25585/60000726
Soil microbial communities from 10 grassland sites in CA, CO, KS, KY, MN, MO, NM, SC, TX, that have been nitrogen fertilized	Grasslands	USA: Gorham, Kansas	9/16/11	42.76	3300026790	1165225	1013024	-99.1	39.05	10.46936/10.25585/60007412
Soil microbial communities from Russell Ranch Agriculture Facility, UC Davis, California, USA	Agricultural land	USA: California	4/23/20	50.55	3300049359	1319741	1319878	-121.87	38.55	10.46936/10.25585/60001282
Panicgrass rhizosphere soil microbial communities from growth chamber in LBNL, Berkeley, California, USA	Grasslands	USA: California	10/13/19	46.55	3300049064	1334167	1273763	-121.78	38.53	10.46936/10.25585/60001211
Soil microbial communities from watershed of Upper East River, Colorado, USA	Watershed	USA: East River, Colorado	6/23/18	48.52	3300043631	1284070	1284401	-107.04	38.98	10.46936/10.25585/60000016
Soil microbial communities from Blodgett Forest Research Station, California, USA	Temperate forest	USA: California	12/2/14	52.59	3300046668	1280211	1280296	-120.66	38.91	10.46936/fics.proj.2019.50964/60000127
Soil microbial communities from Russell Ranch Agriculture Facility, UC Davis, California, USA	Agricultural land	USA: California	4/23/20	46.64	3300056849	1319565	1319790	-121.87	38.55	10.46936/10.25585/60001282
Soil microbial communities from the Great Smoky Mountains National Park, Tennessee, USA	Temperate forest	USA: Tennessee	4/1/17	47.74	3300046376	1308294	1308392	-83.5	35.69	10.46936/10.25585/60001234
Roots, rhizosphere and bulk soil microbial communities from poplar common garden sites in Oregon, USA	Agricultural land	USA: Clatskanie, Oregon	9/9/20	58.44	3300046781	1309693	1310118	-123.27	46.12	10.46936/10.25585/60000017
Terrestrial cyanobacterial communities with co-occurring heterotrophs from various environments and locations	Unclassified	USA: California	6/5/00	74.53	3300036444	1251811	1251842	-115.51	35.64	10.46936/10.25585/60001171
Soil and sediment microbial communities from the East River, CO, USA	Riparian zone	USA: East River, Colorado	8/6/16	49.65	3300019865	1144650	1144725	-106.91	38.89	10.46936/10.25585/60000753
Bulk soil microbial communities from the East River watershed near Crested Butte, Colorado, United States	Floodplain	USA: Colorado	9/15/17	52.91	3300028721	1196557	1196613	-106.95	38.92	10.46936/fics.proj.2017.49991/60006232
Soil microbial communities from watershed of Upper East River, Colorado, USA	Watershed	USA: East River, Colorado	6/16/18	50.44	3300043585	1283842	1284287	-106.98	38.93	10.46936/10.25585/60000016
Peat soil microbial communities from Marcell Experimental Forest, MN, USA	Wetlands	USA: Minnesota	8/14/18	55.42	3300039326	1265298	1265360	-93.45	47.51	10.46936/10.25585/60001280
Soil microbial communities from a coastal freshwater wetland in North Carolina, United States	Wetlands	USA: North Carolina	8/11/16	61.07	3300036896	1243245	1243273	-76.17	35.9	10.46936/10.25585/60000925
Soil microbial communities from agricultural fields across the midwestern and eastern USA	Agricultural land	USA: Illinois	6/28/19	57.44	3300050223	1315745	1315870	-88.23	41.84	10.46936/10.25585/60001369
Soil microbial communities from Russell Ranch Agriculture Facility, UC Davis, California, USA	Agricultural land	USA: California	4/23/20	42.98	3300056776	1319151	1319431	-121.87	38.55	10.46936/10.25585/60001282
Soil microbial communities from Jackson County, Colorado, USA	Unclassified	USA: Colorado	7/21/20	58.58	3300044810	1290892	1290990	-106.11	40.37	10.46936/fics.proj.2018.50380/60000036
Soil microbial communities from the Harvard Forest Long-term Ecological Research (LTER) site, Massachusetts, USA	Temperate forest	USA: Massachusetts	7/15/19	57.97	3300044908	1282645	1282666	-72.12	42.3	10.46936/10.25585/60001340
Soil microbial communities from Holy Fire Burn scar, Cleveland National Forest, California, USA	Temperate forest	USA: California	9/24/19	60.11	3300049260	1307885	1307905	-117.46	33.67	10.46936/10.25585/60001382
Grasslands soil microbial communities from the Angelo Coastal Reserve, California, USA	Grasslands	USA: California: Angelo Coastal Reserve	9/27/14	58.89	3300026318	1165987	1057290	-123.63	39.74	10.46936/10.25585/60000762
Soil microbial communities from Russell Ranch Agriculture Facility, UC Davis, California, USA	Agricultural land	USA: California	4/23/20	41.74	3300049611	1319307	1319509	-121.87	38.55	10.46936/10.25585/60001282
Soil microbial communities from Arlington Agricultural Research Station in Wisconsin and Kellogg Biological Station in Michigan, replicating the bioenergy cropping systems trials (BCSTs)	Agricultural land	USA: Michigan	8/27/12	49.7	3300027451	1164114	1032885	-85.37	42.4	10.46936/10.25585/60000726
Soil and sediment microbial communities from the East River, CO, USA	Floodplain	USA: East River, Colorado	9/13/16	51.37	3300015257	1134997	1135081	-106.95	38.92	10.46936/10.25585/60000753
Soil microbial communities from Loxahatchee National Wildlife Refuge, Florida, United States	Wetlands	USA: Florida	11/11/18	51.82	3300032895	1232740	1232772	-80.25	26.51	10.46936/10.25585/60001011
Soil microbial communities from Los Alamos National Laboratory, New Mexico, USA	Unclassified	USA: New Mexico	7/28/20	55.58	3300053176	1288727	1288779	-106.3	35.88	10.46936/10.25585/60001346
Soil microbial communities from watershed of Upper East River, Colorado, USA	Watershed	USA: East River, Colorado	6/23/18	46.09	3300043370	1284082	1284407	-107.04	38.98	10.46936/10.25585/60000016
Roots, rhizosphere and bulk soil microbial communities from poplar common garden sites in Oregon, USA	Agricultural land	USA: Clatskanie, Oregon	9/9/20	58.46	3300046717	1309775	1310159	-123.27	46.12	10.46936/10.25585/60000017
Forest soil microbial communities from Barre Woods Harvard Forest LTER site, Petersham, Massachusetts, United States	Temperate forest	USA: Massachusetts	5/24/17	49.72	3300021432	1159523	1159581	-72.18	42.48	10.46936/fics.proj.2016.49483/60006003
Soil microbial and viral communities from tomato field in UC Davis, California, USA	Agricultural land	USA: Davis, California	8/15/18	44.73	3300051447	1320824	1320919	-121.88	38.54	10.46936/10.25585/60001236
Roots, rhizosphere and bulk soil microbial communities from poplar common garden sites in Oregon, USA	Agricultural land	USA: Corvallis, Oregon	9/4/20	60.38	3300048687	1309685	1310114	-123.19	44.59	10.46936/10.25585/60000017
Soil microbial communities from Los Alamos National Laboratory, New Mexico, USA	Unclassified	USA: New Mexico	7/28/20	48.11	3300049137	1288705	1288768	-106.3	35.88	10.46936/10.25585/60001346
Soil and sediment microbial communities from the East River, CO, USA	Floodplain	USA: East River, Colorado	9/14/15	50.38	3300012173	1117042	1117118	-106.91	38.89	10.46936/10.25585/60000753
Forest soil microbial communities from Harvard Forest Long Term Ecological Research (LTER) site in Petersham, MA, for long-term soil warming studies	Temperate forest	USA: Harvard Forest LTER, Petersham, MA	10/25/11	49.18	3300027072	1164753	1018199	-72.21	42.53	10.46936/10.25585/60000545
Soil microbial communities from Satilla River various tidal marshes, Georgia, USA	Wetlands	USA: Georgia	11/11/21	59.81	3300057051	1384756	1384895	-81.49	31	10.46936/10.25585/60008112
Soil microbial communities from Kansas (Konza Prairie Natural Area and Manhattan, Kansas, USA)	Unclassified	Manhattan, Kansas, USA	7/7/09	43.91	3300002090	1026160	1026159	-96.59	39.21	10.46936/10.25585/60007591
Soil microbial communities from Satilla River various tidal marshes, Georgia, USA	Wetlands	USA: Georgia	8/12/21	61.17	3300057055	1384848	1384941	-81.67	30.95	10.46936/10.25585/60008112
Populus root and rhizosphere microbial communities from Tennessee, USA	Tree plantation	USA: Tennessee	8/14/14	52.34	3300009156	1104000	1073268	-83.96	35.84	10.46936/10.25585/60000910
Soil microbial communities from Nachusa Grasslands, Illinois, United States	Grasslands	USA: Illinois	5/2/17	46.28	3300037476	1256351	1256408	-89.33	41.9	10.46936/10.25585/60001237
Soil microbial communities from Jackson County, Colorado, USA	Unclassified	USA: Colorado	7/20/20	58.88	3300044827	1290870	1290979	-106.17	40.37	10.46936/fics.proj.2018.50380/60000036
Soil microbial communities from uranium-contaminated sites across the Upper Colorado River Basin region	Contaminated	USA: Wyoming	8/29/15	51.69	3300030606	1202819	1186450	-108.4	42.99	10.46936/10.25585/60001052
Soil and sediment microbial communities from the East River, CO, USA	Floodplain	USA: East River, Colorado	9/12/16	53.14	3300015248	1135021	1135093	-106.95	38.92	10.46936/10.25585/60000753
Soil microbial communities from 10 grassland sites in CA, CO, KS, KY, MN, MO, NM, SC, TX, that have been nitrogen fertilized	Grasslands	USA: Gorham, Kansas	9/16/11	43.28	3300026696	1164991	1013057	-99.1	39.05	10.46936/10.25585/60007412
Soil and sediment microbial communities from the East River, CO, USA	Floodplain	USA: East River, Colorado	9/11/15	47.93	3300011405	1117068	1117131	-106.95	38.92	10.46936/10.25585/60000753
Roots, rhizosphere and bulk soil microbial communities from poplar common garden sites in Oregon, USA	Agricultural land	USA: Clatskanie, Oregon	9/9/20	57	3300047312	1309841	1310192	-123.27	46.12	10.46936/10.25585/60000017
Forest soil microbial communities from multiple locations in Canada and USA	Temperate forest	El Dorado National Forest, Georgetown, California, USA	9/15/11	48.01	3300027524	1165513	1012514	-120.64	38.88	10.46936/10.25585/60007402
Forest soil microbial communities from Barre Woods Harvard Forest LTER site, Petersham, Massachusetts, United States	Temperate forest	USA: Massachusetts	5/24/17	50.01	3300021170	1159557	1159598	-72.18	42.48	10.46936/fics.proj.2016.49483/60006003
Soil microbial communities from Mount St. Helens National Volcunic Monument, Washington, USA	Unclassified	USA: Mount St. Helens National Volcunic Monument, Washington	6/25/21	59.42	3300050472	1330762	1330825	-122.17	46.24	10.46936/10.25585/60000499
Soil microbial communities from Satilla River various tidal marshes, Georgia, USA	Wetlands	USA: Georgia	8/12/21	60.75	3300056904	1384836	1384935	-81.67	30.95	10.46936/10.25585/60008112
Peat soil microbial communities from Marcell Experimental Forest, MN, USA	Wetlands	USA: Minnesota	8/14/18	54.67	3300038560	1265264	1265343	-93.45	47.51	10.46936/10.25585/60001280
Soil microbial communities from various environments and locations in the USA	Grasslands	USA: Washington	9/20/21	60.16	3300055073	1362296	1362326	-120.66	46.92	10.46936/10.25585/60008461
Soil microbial communities from Arlington Agricultural Research Station in Wisconsin and Kellogg Biological Station in Michigan, replicating the bioenergy cropping systems trials (BCSTs)	Agricultural land	USA: Wisconsin	8/30/12	44.99	3300026782	1164110	1032768	-89.38	43.3	10.46936/10.25585/60000726
Soil microbial communities from Russell Ranch Agriculture Facility, UC Davis, California, USA	Agricultural land	USA: California	4/23/20	51.99	3300049276	1319599	1319807	-121.87	38.55	10.46936/10.25585/60001282
Soil and sediment microbial communities from the East River, CO, USA	Floodplain	USA: East River, Colorado	9/12/15	49.42	3300012157	1117094	1117144	-106.95	38.92	10.46936/10.25585/60000753
Soil microbial communities from watershed of Upper East River, Colorado, USA	Watershed	USA: East River, Colorado	6/19/18	48.05	3300044250	1283904	1284318	-107.01	38.94	10.46936/10.25585/60000016
Soil microbial communities from Russell Ranch Agriculture Facility, UC Davis, California, USA	Agricultural land	USA: California	4/23/20	50.82	3300049362	1319751	1319883	-121.87	38.55	10.46936/10.25585/60001282
Soil microbial communities from Arlington Agricultural Research Station in Wisconsin and Kellogg Biological Station in Michigan, replicating the bioenergy cropping systems trials (BCSTs)	Agricultural land	USA: Michigan	8/27/12	45.64	3300027455	1164019	1032852	-85.37	42.4	10.46936/10.25585/60000726
Soil microbial communities from watershed of Upper East River, Colorado, USA	Watershed	USA: East River, Colorado	6/19/18	51.81	3300044745	1283908	1284320	-107.01	38.94	10.46936/10.25585/60000016
Soil microbial communities from a coastal freshwater wetland in North Carolina, United States	Wetlands	USA: North Carolina	6/13/16	59.67	3300036989	1243215	1243258	-76.17	35.9	10.46936/10.25585/60000925
Forest soil microbial communities from various locations in the USA	Temperate forest	USA: Colorado	7/30/21	54.34	3300052903	1359236	1359290	-105.94	39.94	10.46936/10.25585/60008101
Soil microbial communities from watershed of Upper East River, Colorado, USA	Watershed	USA: East River, Colorado	6/23/18	46.47	3300043366	1284060	1284396	-107.04	38.98	10.46936/10.25585/60000016
Soil microbial communities from watershed of Upper East River, Colorado, USA	Watershed	USA: East River, Colorado	6/23/18	47.9	3300043643	1284048	1284390	-107.04	38.98	10.46936/10.25585/60000016
Soil microbial communities from subalpine grassland in Crested Butte, Colorado, United States	Grasslands	USA: Crested Butte, Colorado	7/16/18	47.58	3300041864	1270022	1270141	-106.96	38.88	10.46936/10.25585/60001184
Soil microbial communities from watershed of Upper East River, Colorado, USA	Watershed	USA: East River, Colorado	6/28/18	49.48	3300043678	1284210	1284471	-107.07	38.97	10.46936/10.25585/60000016
Soil fungal communities from Pine and Eucalyptus forests in California, United States and New South Wales, Australia	Temperate forest	USA: California	9/7/18	59.08	3300036827	1242976	1243073	-122.2	37	10.46936/10.25585/60001406
Soil microbial communities from 10 grassland sites in CA, CO, KS, KY, MN, MO, NM, SC, TX, that have been nitrogen fertilized	Grasslands	USA: Chapel Hill, North Carolina	8/11/11	42.04	3300026700	1164989	1012907	-79.06	35.91	10.46936/10.25585/60007412
Soil microbial communities from watershed of Upper East River, Colorado, USA	Watershed	USA: East River, Colorado	6/16/18	48.11	3300043581	1283828	1284280	-106.98	38.93	10.46936/10.25585/60000016
Soil microbial and viral communities from tomato field in UC Davis, California, USA	Agricultural land	USA: Davis, California	8/15/18	47.37	3300051334	1320814	1320914	-121.88	38.54	10.46936/10.25585/60001236
Soil and sediment microbial communities from the East River, CO, USA	Floodplain	USA: East River, Colorado	9/18/15	48.6	3300011422	1120434	1120521	-106.91	38.89	10.46936/10.25585/60000753
Peat soil microbial communities from Marcell Experimental Forest, MN, USA	Wetlands	USA: Minnesota	8/14/18	54.67	3300041431	1281219	1265375	-93.45	47.51	10.46936/10.25585/60001280
Soil microbial communities from Duke University greenhouse, North Carolina, United States	Greenhouse	USA: North Carolina	12/20/18	59.53	3300037510	1254162	1254192	-78	36	10.46936/fics.proj.2017.49989/60006231
Vadose zone soil and rhizosphere microbial communities from the Eel River Critical Zone Observatory, Northern California to study diel carbon cycling	Vadose zone	USA: California	6/15/16	46.62	3300012532	1117803	1117899	-123.48	39.57	10.46936/10.25585/60000754
Peat soil microbial communities from Marcell Experimental Forest, MN, USA	Wetlands	USA: Minnesota	8/14/18	53.8	3300038427	1265310	1265366	-93.45	47.51	10.46936/10.25585/60001280
Arabidopsis, maize, boechera and miscanthus rhizosphere microbial communities from different US locations	Unclassified	USA: North Carolina	6/13/10	52.26	3300012493	1119438	1119483	-79.05	35.91	10.46936/10.25585/60000944
Switchgrass-associated microbial communities from reclaimed mine lands soil in West Virginia, United States	Surface mine	USA: West Virginia	5/23/17	38.3	3300028551	1159700	1159713	-81.98	38.08	10.46936/10.25585/60000813
Soil microbial and viral communities from tomato field in UC Davis, California, USA	Agricultural land	USA: Davis, California	8/15/18	44.97	3300051346	1320840	1320927	-121.88	38.54	10.46936/10.25585/60001236
Soil microbial communities from watershed of Upper East River, Colorado, USA	Watershed	USA: East River, Colorado	6/26/18	47.25	3300043635	1284132	1284432	-107.07	38.95	10.46936/10.25585/60000016
Vadose zone soil and rhizosphere microbial communities from the Eel River Critical Zone Observatory, Northern California to study diel carbon cycling	Vadose zone	USA: California	6/15/16	48.02	3300012209	1117815	1117905	-123.48	39.57	10.46936/10.25585/60000754
Roots, rhizosphere and bulk soil microbial communities from poplar common garden sites in Oregon, USA	Botanical garden	USA: Corvallis, Oregon	9/4/20	63.15	3300046720	1309781	1310162	-123.19	44.59	10.46936/10.25585/60000017
Forest soil microbial communities from Eldorado National Forest, California, USA	Temperate forest	USA: California	6/7/17	49.93	3300035055	1239277	1239306	-120.38	38.8	10.46936/10.25585/60000967
Soil fungal communities from Pine and Eucalyptus forests in California, United States and New South Wales, Australia	Temperate forest	USA: California	9/7/18	58.9	3300036806	1243018	1243094	-122.2	37	10.46936/10.25585/60001406
Soil microbial communities from watershed of Upper East River, Colorado, USA	Watershed	USA: East River, Colorado	6/14/18	46.04	3300043498	1283760	1284246	-106.99	38.96	10.46936/10.25585/60000016
Soil microbial communities from agricultural fields across the midwestern and eastern USA	Agricultural land	USA: Wisconsin	6/28/19	57.7	3300051204	1315815	1315905	-89.33	43.3	10.46936/10.25585/60001369
Soil microbial communities from Russell Ranch Agriculture Facility, UC Davis, California, USA	Agricultural land	USA: California	4/23/20	41.86	3300049247	1319117	1319414	-121.87	38.55	10.46936/10.25585/60001282
Soil microbial communities from Holy Fire Burn scar, Cleveland National Forest, California, USA	Temperate forest	USA: California	10/17/18	60.14	3300049001	1307859	1307892	-117.47	33.7	10.46936/10.25585/60001382
Serpentine soil microbial communities from UC McLaughlin Reserve, CA, USA	Grasslands	UC McLaughlin Reserve (Lake County, CA)	5/29/13	48.68	3300010040	1106553	1106572	-122.43	38.87	10.46936/10.25585/60000553
Soil microbial communities from Holy Fire Burn scar, Cleveland National Forest, California, USA	Temperate forest	USA: California	9/24/19	62.36	3300049982	1307879	1307902	-117.47	33.7	10.46936/10.25585/60001382
Soil microbial communities from watershed of Upper East River, Colorado, USA	Watershed	USA: East River, Colorado	6/15/18	50.26	3300043578	1283800	1284266	-106.95	38.92	10.46936/10.25585/60000016
Rhizoplane soil and roots microbial communities from switchgrass plant in W.K. Kellogg Biological Station, Michigan, USA	Unclassified	USA: Michigan	7/31/19	59.8	3300048900	1315933	1316007	-85.4	42.41	10.46936/10.25585/60001351
Soil microbial communities from agricultural fields across the midwestern and eastern USA	Agricultural land	USA: South Dakota	7/1/19	61.38	3300050240	1315789	1315892	-97.84	45.27	10.46936/10.25585/60001369
Soil microbial communities from watershed of Upper East River, Colorado, USA	Watershed	USA: East River, Colorado	6/14/18	47.73	3300044455	1283762	1284247	-106.99	38.96	10.46936/10.25585/60000016
Soil microbial communities from subalpine grassland in Crested Butte, Colorado, United States	Grasslands	USA: Crested Butte, Colorado	7/22/18	45.53	3300041805	1270046	1270153	-106.91	38.87	10.46936/10.25585/60001184
Soil microbial communities from watershed of Upper East River, Colorado, USA	Watershed	USA: East River, Colorado	6/25/18	52.99	3300049324	1319905	1319914	-107.03	38.91	10.46936/10.25585/60000016
Soil microbial communities from Nachusa Grasslands, Illinois, United States	Grasslands	USA: Illinois	8/8/17	48.39	3300037447	1256365	1256415	-89.36	41.87	10.46936/10.25585/60001237
Salt pond water, soil and salt crust microbial communities from South San Francisco under conditions of wetland restoration.	Wetlands	South San Francisco, USA	7/11/14	53.49	3300026127	1166472	1092443	-122.13	37.5	10.46936/10.25585/60000820
Forest soil microbial communities from various locations in the USA	Temperate forest	USA: Colorado	7/30/21	38.53	3300052897	1359218	1359281	-106.6	40.99	10.46936/10.25585/60008101
Soil and sediment microbial communities from the East River, CO, USA	Floodplain	USA: East River, Colorado	9/11/15	52.61	3300012673	1117066	1117130	-106.95	38.92	10.46936/10.25585/60000753
Soil microbial communities from watershed of Upper East River, Colorado, USA	Watershed	USA: East River, Colorado	6/28/18	50.27	3300043681	1284226	1284479	-107.07	38.98	10.46936/10.25585/60000016
Soil microbial communities from Arlington Agricultural Research Station in Wisconsin and Kellogg Biological Station in Michigan, replicating the bioenergy cropping systems trials (BCSTs)	Agricultural land	USA: Wisconsin	8/23/10	48.52	3300026905	1164031	1020966	-89.38	43.3	10.46936/10.25585/60000726
Soil microbial communities from Rifle, Colorado, USA	Unclassified	Rifle, Colorado	9/2/11	57.38	3300025013	1165832	1006510	-107.78	39.53	10.46936/10.25585/60000542
Soil microbial communities from Blodgett Forest Research Station, California, USA	Temperate forest	USA: California	6/3/14	52.55	3300060357	1280201	1280291	-120.66	38.91	10.46936/fics.proj.2019.50964/60000127
Wetland microbial communities from Old Woman Creek delta, Ohio, USA	Wetlands	USA: Ohio	8/8/18	51.07	3300033480	1227060	1227085	-82.51	41.38	10.46936/10.25585/60001190
Vadose zone soil and rhizosphere microbial communities from the Eel River Critical Zone Observatory, Northern California to study diel carbon cycling	Vadose zone	USA: California	4/18/15	48.34	3300012096	1117835	1117915	-123.64	39.73	10.46936/10.25585/60000754
Soil microbial communities from 10 grassland sites in CA, CO, KS, KY, MN, MO, NM, SC, TX, that have been nitrogen fertilized	Temperate forest	USA: Browns Valley, California	6/10/11	37.94	3300026922	1164988	1012874	-121.28	39.24	10.46936/10.25585/60007412
Vadose zone soil and rhizosphere microbial communities from the Eel River Critical Zone Observatory, Northern California to study diel carbon cycling	Vadose zone	USA: California	6/16/16	44.79	3300028536	1117877	1117931	-123.64	39.73	10.46936/10.25585/60000754
Switchgrass rhizosphere and soil microbial communities from various locations in Michigan and Wisconsin, USA	Agricultural land	USA: Bunker Hill, Michigan	8/28/17	52.68	3300051082	1310453	1310540	-84.34	42.44	10.46936/10.25585/60001368
Soil microbial communities from subalpine grassland in Crested Butte, Colorado, United States	Grasslands	USA: Crested Butte, Colorado	7/31/18	47.44	3300041822	1270082	1270171	-106.91	38.87	10.46936/10.25585/60001184
Panicgrass rhizosphere soil microbial communities from growth chamber in LBNL, Berkeley, California, USA	Grasslands	USA: California	10/10/19	50.76	3300049187	1334095	1273686	-121.78	38.53	10.46936/10.25585/60001211
Soil microbial communities from Blodgett Forest Research Station, California, USA	Temperate forest	USA: California	6/3/14	60.89	3300045108	1289195	1289204	-120.66	38.91	10.46936/fics.proj.2019.50964/60000127
Soil microbial communities from subalpine grassland in Crested Butte, Colorado, United States	Grasslands	USA: Crested Butte, Colorado	7/8/18	48.92	3300041777	1269978	1270119	-106.98	38.97	10.46936/10.25585/60001184
Soil microbial communities from Arlington Agricultural Research Station in Wisconsin and Kellogg Biological Station in Michigan, replicating the bioenergy cropping systems trials (BCSTs)	Agricultural land	USA: Wisconsin	8/1/12	44.5	3300026757	1164120	1040364	-89.38	43.3	10.46936/10.25585/60000726
Bulk soil microbial communities from the East River watershed near Crested Butte, Colorado, United States	Floodplain	USA: Colorado	5/9/17	50.16	3300028876	1196499	1196584	-106.95	38.92	10.46936/fics.proj.2017.49991/60006232
Soil microbial communities from pasture in Hopland Research and Extension Center, CA, USA	Pasture	USA: Hopland, California	10/3/20	25.05	3300054564	1364316	1364370	-123.07	39	10.46936/10.25585/60008465
Soil microbial communities from Russell Ranch Agriculture Facility, UC Davis, California, USA	Agricultural land	USA: California	4/23/20	46.34	3300049494	1319233	1319472	-121.87	38.55	10.46936/10.25585/60001282
Soil microbial and viral communities from tomato field in UC Davis, California, USA	Agricultural land	USA: Davis, California	8/15/18	44.52	3300051460	1320758	1320886	-121.88	38.55	10.46936/10.25585/60001236
Switchgrass-associated microbial communities from reclaimed mine lands soil in West Virginia, United States	Surface mine	USA: West Virginia	5/25/17	48.31	3300021264	1159680	1159703	-79.07	39.46	10.46936/10.25585/60000813
Soil microbial communities from watershed of Upper East River, Colorado, USA	Watershed	USA: East River, Colorado	6/21/18	48.36	3300043617	1283970	1284351	-107.09	38.86	10.46936/10.25585/60000016
Soil microbial communities from Loxahatchee National Wildlife Refuge, Florida, United States	Wetlands	USA: Florida	11/11/18	51.43	3300032805	1232748	1232776	-80.25	26.51	10.46936/10.25585/60001011
Soil microbial communities from Jemez River Basin, Valles Caldera National Preserve, New Mexico, USA	Temperate forest	USA: New Mexico	4/2/17	59.54	3300049791	1310939	1310985	-106.54	35.88	10.46936/10.25585/60001385
Soil microbial communities from watershed of Upper East River, Colorado, USA	Watershed	USA: East River, Colorado	6/19/18	49.85	3300043597	1283888	1284310	-107.01	38.98	10.46936/10.25585/60000016
Soil microbial communities from Rifle, Colorado, USA	Rock core/Sediment	Rifle, Colorado, United States	7/20/11	51.15	3300025160	1165624	1008427	-107.78	39.53	10.46936/10.25585/60000542
Soil microbial communities from watershed of Upper East River, Colorado, USA	Watershed	USA: East River, Colorado	6/22/18	48.29	3300043360	1284014	1284373	-107.03	38.96	10.46936/10.25585/60000016
Soil microbial communities from watershed of Upper East River, Colorado, USA	Watershed	USA: East River, Colorado	6/28/18	50.89	3300044541	1284218	1284475	-107.07	38.98	10.46936/10.25585/60000016
Soil microbial communities from Los Alamos National Laboratory, New Mexico, USA	Unclassified	USA: New Mexico	7/28/20	54.67	3300053166	1288735	1288783	-106.3	35.88	10.46936/10.25585/60001346
Forest soil microbial communities from multiple locations in Canada and USA	Temperate forest	El Dorado National Forest, Georgetown, California, USA	9/15/11	52.57	3300027480	1165508	1012487	-120.64	38.88	10.46936/10.25585/60007402
Vadose zone soil and rhizosphere microbial communities from the Eel River Critical Zone Observatory, Northern California to study diel carbon cycling	Vadose zone	USA: California	6/15/16	43.8	3300012353	1117791	1117893	-123.48	39.57	10.46936/10.25585/60000754
Soil microbial communities from Russell Ranch Agriculture Facility, UC Davis, California, USA	Agricultural land	USA: California	4/23/20	43.11	3300049501	1319277	1319494	-121.87	38.55	10.46936/10.25585/60001282
Soil microbial communities from 10 grassland sites in CA, CO, KS, KY, MN, MO, NM, SC, TX, that have been nitrogen fertilized	Grasslands	USA: Gorham, Kansas	9/16/11	42.93	3300026706	1164440	1013048	-99.1	39.05	10.46936/10.25585/60007412
Soil microbial communities from Kansas (Konza Prairie Natural Area and Manhattan, Kansas, USA)	Unclassified	Manhattan, Kansas, USA	7/7/09	43.15	3300002100	1026169	1026168	-96.59	39.21	10.46936/10.25585/60007591
Soil microbial communities from Arlington Agricultural Research Station in Wisconsin and Kellogg Biological Station in Michigan, replicating the bioenergy cropping systems trials (BCSTs)	Agricultural land	USA: Wisconsin	8/24/10	43.75	3300027425	1164037	1032609	-89.38	43.3	10.46936/10.25585/60000726
Soil microbial communities from 10 grassland sites in CA, CO, KS, KY, MN, MO, NM, SC, TX, that have been nitrogen fertilized	Grasslands	Nunn, Colorado, USA	8/1/11	46.36	3300026673	1165362	1013093	-104.77	40.82	10.46936/10.25585/60007412
Soil microbial communities from Arlington Agricultural Research Station in Wisconsin and Kellogg Biological Station in Michigan, replicating the bioenergy cropping systems trials (BCSTs)	Agricultural land	USA: Wisconsin	8/20/12	45.79	3300026648	1164072	1032924	-89.33	43.42	10.46936/10.25585/60000726
Soil microbial communities from Russell Ranch Agriculture Facility, UC Davis, California, USA	Agricultural land	USA: California	4/23/20	50.06	3300049341	1319699	1319857	-121.87	38.55	10.46936/10.25585/60001282
Terrestrial cyanobacterial communities with co-occurring heterotrophs from various environments and locations	Soil crust	USA: California	4/18/10	65.19	3300037833	1251799	1251836	-115.69	35.5	10.46936/10.25585/60001171
Soil and sediment microbial communities from the East River, CO, USA	Floodplain	USA: East River, Colorado	9/13/16	51.49	3300014880	1135027	1135096	-106.95	38.92	10.46936/10.25585/60000753
Soil and sediment microbial communities from the East River, CO, USA	Floodplain	USA: East River, Colorado	9/12/15	50.36	3300012163	1117098	1117146	-106.95	38.92	10.46936/10.25585/60000753
Soil microbial communities from Satilla River various tidal marshes, Georgia, USA	Wetlands	USA: Georgia	8/12/21	60.68	3300057025	1384790	1384912	-81.67	30.95	10.46936/10.25585/60008112
Soil microbial communities from the Harvard Forest Long-term Ecological Research (LTER) site, Massachusetts, USA	Temperate forest	USA: Massachusetts	7/15/19	58.53	3300044977	1282609	1282648	-72.12	42.3	10.46936/10.25585/60001340
Forest soil microbial communities from the Harvard Forest LTER site, Massachusetts, United States	Temperate forest	USA: Massachusetts	10/23/17	57.42	3300037845	1239604	1239751	-72.19	42.53	10.46936/10.25585/60000985
Soil microbial communities from watershed of Upper East River, Colorado, USA	Watershed	USA: East River, Colorado	6/23/18	47.69	3300053760	1319901	1319912	-107.04	38.98	10.46936/10.25585/60000016
Soil microbial communities from Russell Ranch Agriculture Facility, UC Davis, California, USA	Agricultural land	USA: California	4/23/20	42.84	3300049293	1319187	1319449	-121.87	38.55	10.46936/10.25585/60001282
Soil microbial and viral communities from tomato field in UC Davis, California, USA	Agricultural land	USA: Davis, California	8/15/18	45.47	3300051340	1320828	1320921	-121.88	38.55	10.46936/10.25585/60001236
Soil microbial communities from watershed of Upper East River, Colorado, USA	Watershed	USA: East River, Colorado	6/25/18	51.51	3300049889	1319909	1319916	-107.03	38.91	10.46936/10.25585/60000016
Soil microbial communities from West Virginia University Organic Research Farm, Morgantown, WV, United States	Agricultural land	USA: West Virginia	3/25/18	51.84	3300031847	1205972	1206068	-79.94	39.65	10.46936/10.25585/60000955
Sorghum rhizosphere and bulk soil microbial communities from University of Arizona Maricopa Agricultural Center, AZ, USA	Agricultural land	USA: Maricopa, Arizona	7/8/21	50.76	3300059412	1385685	1385811	-111.97	33.08	10.46936/fics.proj.2021.60045/60000398
Roots, rhizosphere and bulk soil microbial communities from poplar common garden sites in Oregon, USA	Agricultural land	USA: Corvallis, Oregon	9/4/20	62.89	3300046726	1309843	1310193	-123.19	44.59	10.46936/10.25585/60000017
Soil microbial communities from 10 grassland sites in CA, CO, KS, KY, MN, MO, NM, SC, TX, that have been nitrogen fertilized	Grasslands	USA: Chapel Hill, North Carolina	8/11/11	44.99	3300026632	1165088	1012901	-79.06	35.91	10.46936/10.25585/60007412
Natural and restored wetland microbial communities from the San Francisco Bay, California, USA, that impact long-term carbon sequestration	Paddy field/soil	USA: Twitchell Island, California	8/16/13	50.04	3300026010	1164514	1072512	-121.65	38.11	10.46936/10.25585/60000697
Natural and restored wetland microbial communities from the San Francisco Bay, California, USA, that impact long-term carbon sequestration	Paddy field/soil	USA: Twitchell Island, California	8/16/13	50.34	3300025988	1164656	1072508	-121.65	38.11	10.46936/10.25585/60000697
Panicgrass rhizosphere soil microbial communities from growth chamber in LBNL, Berkeley, California, USA	Grasslands	USA: California	10/4/19	38.64	3300049015	1334073	1273662	-121.78	38.53	10.46936/10.25585/60001211
Systems level insights into methane cycling in arid and semi-arid ecosystems	Desert	USA: California	5/30/16	51.24	3300020154	1140162	1140300	-116.25	33.3	10.46936/10.25585/60001056
Soil microbial communities from Rifle, Colorado, USA	Rock core/Sediment	Rifle, Colorado, United States	3/27/13	51.89	3300025326	1165857	1023846	-107.78	39.53	10.46936/10.25585/60000542
Soil microbial communities from Jemez River Basin, Valles Caldera National Preserve, New Mexico, USA	Temperate forest	USA: New Mexico	4/2/17	58.41	3300049927	1310931	1310981	-106.53	35.88	10.46936/10.25585/60001385
Panicgrass rhizosphere soil microbial communities from growth chamber in LBNL, Berkeley, California, USA	Grasslands	USA: California	10/25/19	44.48	3300049074	1334178	1273774	-121.78	38.53	10.46936/10.25585/60001211
Soil microbial communities from subalpine grassland in Crested Butte, Colorado, United States	Grasslands	USA: Crested Butte, Colorado	7/16/18	47.74	3300041798	1270030	1270145	-107.07	38.99	10.46936/10.25585/60001184
Bulk soil microbial communities from the East River watershed near Crested Butte, Colorado, United States	Floodplain	USA: Colorado	9/15/17	51.62	3300028755	1196559	1196614	-106.95	38.92	10.46936/fics.proj.2017.49991/60006232
Soil and sediment microbial communities from the East River, CO, USA	Riparian zone	USA: East River, Colorado	8/11/16	51.98	3300019875	1144556	1144678	-106.95	38.92	10.46936/10.25585/60000753
Soil microbial communities from Arlington Agricultural Research Station in Wisconsin and Kellogg Biological Station in Michigan, replicating the bioenergy cropping systems trials (BCSTs)	Agricultural land	USA: Wisconsin	8/1/11	45.76	3300026829	1164095	1040379	-89.38	43.3	10.46936/10.25585/60000726
Soil microbial communities from Arlington Agricultural Research Station in Wisconsin and Kellogg Biological Station in Michigan, replicating the bioenergy cropping systems trials (BCSTs)	Agricultural land	USA: Wisconsin	8/21/11	49.83	3300026690	1164009	1032720	-89.38	43.3	10.46936/10.25585/60000726
Rhizoplane soil and roots microbial communities from switchgrass plant in W.K. Kellogg Biological Station, Michigan, USA	Unclassified	USA: Michigan	7/31/19	61	3300048889	1315909	1315995	-85.4	42.41	10.46936/10.25585/60001351
Soil microbial communities from Arlington Agricultural Research Station in Wisconsin and Kellogg Biological Station in Michigan, replicating the bioenergy cropping systems trials (BCSTs)	Agricultural land	USA: Wisconsin	8/29/12	42.01	3300027402	1163980	1021023	-89.38	43.3	10.46936/10.25585/60000726
Forest soil microbial communities from multiple locations in Canada and USA	Temperate forest	USA: Davy Crockett National Forest, Groveton, Texas	12/2/12	49.8	3300026911	1166136	1014301	-95.15	31.11	10.46936/10.25585/60007402
Vadose zone soil and rhizosphere microbial communities from the Eel River Critical Zone Observatory, Northern California to study diel carbon cycling	Vadose zone	USA: California, Eel River Critical Zone Observatory	4/18/15	50.5	3300027882	1166106	1087869	-123.64	39.73	10.46936/10.25585/60000754
Soil microbial communities from Everglades Agricultural Area, Florida, United States	Agricultural land	USA: Florida	7/17/17	60.93	3300036857	1228632	1228721	-80.63	26.65	10.46936/10.25585/60000949
Soil microbial communities from Russell Ranch Agriculture Facility, UC Davis, California, USA	Agricultural land	USA: California	4/23/20	47.96	3300049752	1319173	1319442	-121.87	38.55	10.46936/10.25585/60001282
Soil microbial communities from uranium-contaminated sites across the Upper Colorado River Basin region	Contaminated	USA: Wyoming	8/29/15	53.93	3300030006	1202820	1186451	-108.4	42.99	10.46936/10.25585/60001052
Vadose zone soil and rhizosphere microbial communities from the Eel River Critical Zone Observatory, Northern California to study diel carbon cycling	Vadose zone	USA: California	6/14/16	50.24	3300012922	1117845	1117920	-123.64	39.73	10.46936/10.25585/60000754
Soil microbial communities from subalpine grassland in Crested Butte, Colorado, United States	Grasslands	USA: Crested Butte, Colorado	7/23/18	47.65	3300041811	1270058	1270159	-106.96	38.88	10.46936/10.25585/60001184
Soil microbial communities from Russell Ranch Agriculture Facility, UC Davis, California, USA	Agricultural land	USA: California	4/23/20	48.58	3300056766	1319605	1319810	-121.87	38.55	10.46936/10.25585/60001282
Switchgrass rhizosphere and soil microbial communities from various locations in Michigan and Wisconsin, USA	Agricultural land	USA: Bunker Hill, Michigan	11/19/20	59.3	3300050651	1338916	1338970	-84.34	42.44	10.46936/10.25585/60001368
Soil microbial communities from Russell Ranch Agriculture Facility, UC Davis, California, USA	Agricultural land	USA: California	4/23/20	50.55	3300049270	1319583	1319799	-121.87	38.55	10.46936/10.25585/60001282
Panicgrass rhizosphere soil microbial communities from growth chamber in LBNL, Berkeley, California, USA	Grasslands	USA: California	10/21/19	44.57	3300049069	1334173	1273769	-121.78	38.53	10.46936/10.25585/60001211
Roots, rhizosphere and bulk soil microbial communities from poplar common garden sites in Oregon, USA	Agricultural land	USA: Clatskanie, Oregon	9/9/20	59.17	3300046838	1309787	1310165	-123.27	46.12	10.46936/10.25585/60000017
Soil and biocrust microbial communities from Mojave Desert, California, United States	Sub-biocrust	USA: California	8/3/18	49.36	3300034131	1229198	1229311	-115.66	34.79	10.46936/10.25585/60000926
Soil microbial communities from Russell Ranch Agriculture Facility, UC Davis, California, USA	Agricultural land	USA: California	4/23/20	48.48	3300049354	1319725	1319870	-121.87	38.55	10.46936/10.25585/60001282
Biological soil crust microbial communities from Mojave Desert, California, United States	Soil crust	USA: California	9/9/18	51.64	3300035686	1242382	1242389	-115.39	34.17	10.46936/fics.proj.2018.50356/60000035
Wetland microbial communities from Old Woman Creek delta, Ohio, USA	Wetlands	USA: Ohio	8/8/18	50.13	3300033486	1227068	1227089	-82.51	41.38	10.46936/10.25585/60001190
Panicgrass rhizosphere soil microbial communities from growth chamber in LBNL, Berkeley, California, USA	Grasslands	USA: California	10/13/19	50.1	3300049191	1334100	1273691	-121.78	38.53	10.46936/10.25585/60001211
Systems level insights into methane cycling in arid and semi-arid ecosystems	Desert	USA: California	5/30/16	51.19	3300021066	1140196	1140317	-116.25	33.31	10.46936/10.25585/60001056
Roots, rhizosphere and bulk soil microbial communities from poplar common garden sites in Oregon, USA	Agricultural land	USA: Corvallis, Oregon	9/4/20	64.95	3300046498	1309727	1310135	-123.19	44.59	10.46936/10.25585/60000017
Soil microbial communities from the Harvard Forest Long-term Ecological Research (LTER) site, Massachusetts, USA	Temperate forest	USA: Massachusetts	7/15/19	55.24	3300044946	1282641	1282664	-72.12	42.3	10.46936/10.25585/60001340
Grasslands soil microbial communities from the Angelo Coastal Reserve, California, USA	Grasslands	USA: California: Angelo Coastal Reserve	9/29/14	56.65	3300026323	1165988	1057292	-123.63	39.74	10.46936/10.25585/60000762
Terrestrial cyanobacterial communities with co-occurring heterotrophs from various environments and locations	Soil crust	USA: California	8/6/06	36.51	3300036395	1251817	1251845	-116.17	34.07	10.46936/10.25585/60001171
Soil and sediment microbial communities from the East River, CO, USA	Riparian zone	USA: East River, Colorado	8/6/16	50.65	3300020059	1144644	1144722	-106.91	38.89	10.46936/10.25585/60000753
Panicgrass rhizosphere soil microbial communities from growth chamber in LBNL, Berkeley, California, USA	Grasslands	USA: California	10/10/19	49.39	3300049179	1334086	1273677	-121.78	38.53	10.46936/10.25585/60001211
Soil microbial communities from Satilla River various tidal marshes, Georgia, USA	Wetlands	USA: Georgia	8/12/21	60.91	3300057049	1384732	1384883	-81.67	30.95	10.46936/10.25585/60008112
Soil microbial communities from Los Alamos National Laboratory, New Mexico, USA	Unclassified	USA: New Mexico	7/28/20	51.46	3300049164	1288689	1288760	-106.3	35.88	10.46936/10.25585/60001346
Sediment microbial communities from freshwater and brackish wetlands in California and Colorado, USA	Temperate forest	USA: Colorado	7/19/18	60.71	3300048595	1323600	1323650	-107.03	38.95	10.46936/10.25585/60001320
Soil microbial communities from subalpine grassland in Crested Butte, Colorado, United States	Grasslands	USA: Crested Butte, Colorado	7/15/18	46.16	3300041789	1270010	1270135	-106.91	38.87	10.46936/10.25585/60001184
Forest soil microbial communities from Eldorado National Forest, California, USA	Temperate forest	USA: California	6/7/17	52.96	3300036402	1239303	1239319	-120.5	38.97	10.46936/10.25585/60000967
Switchgrass rhizosphere and soil microbial communities from various locations in Michigan and Wisconsin, USA	Agricultural land	USA: Bunker Hill, Michigan	9/25/17	49.61	3300051190	1310505	1310566	-84.34	42.44	10.46936/10.25585/60001368
Surface soil microbial communities from Centralia Pennsylvania, which are recovering from an underground coalmine fire.	Unclassified	USA: Pennsylvania, Centralia	10/5/14	48.16	3300027857	1165681	1064119	-76.34	40.8	10.46936/10.25585/60007659
Soil microbial communities from Arlington Agricultural Research Station in Wisconsin and Kellogg Biological Station in Michigan, replicating the bioenergy cropping systems trials (BCSTs)	Agricultural land	USA: Michigan	8/27/12	49	3300027449	1164046	1032894	-85.37	42.4	10.46936/10.25585/60000726
Natural and restored wetland microbial communities from the San Francisco Bay, California, USA, that impact long-term carbon sequestration	Paddy field/soil	USA: Twitchell Island, California	8/16/13	50.76	3300025999	1164932	1072529	-121.65	38.11	10.46936/10.25585/60000697
Soil microbial communities from Mount St. Helens National Volcunic Monument, Washington, USA	Unclassified	USA: Mount St. Helens National Volcunic Monument, Washington	6/25/21	59.34	3300050459	1330796	1330842	-122.17	46.24	10.46936/10.25585/60000499
Rhizoplane soil and roots microbial communities from switchgrass plant in W.K. Kellogg Biological Station, Michigan, USA	Unclassified	USA: Michigan	7/31/19	60.41	3300048898	1315929	1316005	-85.4	42.41	10.46936/10.25585/60001351
Roots, rhizosphere and bulk soil microbial communities from poplar common garden sites in Oregon, USA	Agricultural land	USA: Corvallis, Oregon	9/4/20	62.04	3300046814	1309789	1310166	-123.19	44.59	10.46936/10.25585/60000017
Panicgrass rhizosphere soil microbial communities from growth chamber in LBNL, Berkeley, California, USA	Grasslands	USA: California	11/5/19	44.18	3300049037	1334152	1273747	-121.78	38.53	10.46936/10.25585/60001211
Soil microbial communities from Arlington Agricultural Research Station in Wisconsin and Kellogg Biological Station in Michigan, replicating the bioenergy cropping systems trials (BCSTs)	Agricultural land	USA: Wisconsin	8/24/10	44.24	3300026727	1164060	1032639	-89.38	43.3	10.46936/10.25585/60000726
Soil fungal communities from Pine and Eucalyptus forests in California, United States and New South Wales, Australia	Temperate forest	USA: California	9/7/18	56.91	3300036800	1243002	1243086	-121.8	36.5	10.46936/10.25585/60001406
Forest soil microbial communities from Barre Woods Harvard Forest LTER site, Petersham, Massachusetts, United States	Temperate forest	USA: Massachusetts	5/24/17	49.16	3300021406	1159527	1159583	-72.18	42.48	10.46936/fics.proj.2016.49483/60006003
Soil microbial communities from agricultural fields across the midwestern and eastern USA	Agricultural land	USA: South Dakota	7/2/19	59.27	3300050234	1315775	1315885	-97.84	45.27	10.46936/10.25585/60001369
Forest soil microbial communities from Harvard Forest Long Term Ecological Research (LTER) site in Petersham, MA, for long-term soil warming studies	Temperate forest	USA: Harvard Forest LTER, Petersham, MA	10/27/11	45.45	3300027172	1164613	1018274	-72.18	42.55	10.46936/10.25585/60000545
Soil microbial communities from subalpine grassland in Crested Butte, Colorado, United States	Grasslands	USA: Crested Butte, Colorado	7/26/18	48.65	3300041933	1270464	1270493	-106.99	38.96	10.46936/10.25585/60001184
Soil microbial communities from Russell Ranch Agriculture Facility, UC Davis, California, USA	Agricultural land	USA: California	4/23/20	49	3300049383	1319775	1319895	-121.87	38.55	10.46936/10.25585/60001282
Systems level insights into methane cycling in arid and semi-arid ecosystems	Desert	USA: California	1/20/20	50.04	3300041972	1270425	1270434	-116.25	33.31	10.46936/10.25585/60001056
Grasslands soil microbial communities from the Angelo Coastal Reserve, California, USA	Grasslands	USA: California: Angelo Coastal Reserve	9/3/14	55.69	3300026308	1165780	1057265	-123.63	39.74	10.46936/10.25585/60000762
Soil microbial communities from Russell Ranch Agriculture Facility, UC Davis, California, USA	Agricultural land	USA: California	4/23/20	41.11	3300049414	1319365	1319538	-121.87	38.55	10.46936/10.25585/60001282
Soil microbial communities from Arlington Agricultural Research Station in Wisconsin and Kellogg Biological Station in Michigan, replicating the bioenergy cropping systems trials (BCSTs)	Agricultural land	USA: Wisconsin	8/23/10	48.38	3300026952	1163949	1020960	-89.38	43.3	10.46936/10.25585/60000726
Switchgrass rhizosphere and soil microbial communities from various locations in Michigan and Wisconsin, USA	Agricultural land	USA: Bunker Hill, Michigan	7/31/17	50.09	3300051173	1310407	1310517	-84.34	42.44	10.46936/10.25585/60001368
Soil microbial communities from Russell Ranch Agriculture Facility, UC Davis, California, USA	Agricultural land	USA: California	4/23/20	49.5	3300049601	1319597	1319806	-121.87	38.55	10.46936/10.25585/60001282
Soil microbial communities from agricultural site in Penn Yan, New York, United States	Agricultural land	USA: New York	10/27/14	49.69	3300028592	1184138	1184159	-77.03	42.67	10.46936/10.25585/60000933
Panicgrass rhizosphere soil microbial communities from growth chamber in LBNL, Berkeley, California, USA	Grasslands	USA: California	10/17/19	45.06	3300049711	1334168	1273764	-121.78	38.53	10.46936/10.25585/60001211
Roots, rhizosphere and bulk soil microbial communities from poplar common garden sites in Oregon, USA	Agricultural land	USA: Corvallis, Oregon	9/4/20	60.49	3300053076	1309771	1310157	-123.19	44.59	10.46936/10.25585/60000017
Soil microbial communities from artificial tropical rainforest in Tucson, Arizona, USA	Unclassified	USA: Arizona	9/15/19	58.65	3300045941	1307937	1307999	-110.85	32.58	10.46936/fics.proj.2019.50971/60000130
Soil microbial communities from agricultural fields across the midwestern and eastern USA	Agricultural land	USA: Illinois	7/8/19	57.85	3300050218	1315733	1315864	-88.23	41.84	10.46936/10.25585/60001369
Soil microbial communities from Everglades Agricultural Area, Florida, United States	Agricultural land	USA: Florida	12/5/17	60.91	3300036759	1228652	1228731	-80.63	26.65	10.46936/10.25585/60000949
Soil microbial communities from Arlington Agricultural Research Station in Wisconsin and Kellogg Biological Station in Michigan, replicating the bioenergy cropping systems trials (BCSTs)	Agricultural land	USA: Wisconsin	8/30/12	47.1	3300026763	1164083	1032795	-89.38	43.3	10.46936/10.25585/60000726
Roots, rhizosphere and bulk soil microbial communities from poplar common garden sites in Oregon, USA	Agricultural land	USA: Clatskanie, Oregon	9/9/20	58.65	3300046707	1309681	1310112	-123.27	46.12	10.46936/10.25585/60000017
Soil microbial communities from Satilla River various tidal marshes, Georgia, USA	Wetlands	USA: Georgia	11/11/21	63.14	3300056971	1384672	1384853	-81.49	31	10.46936/10.25585/60008112
Roots, rhizosphere and bulk soil microbial communities from poplar common garden sites in Oregon, USA	Agricultural land	USA: Clatskanie, Oregon	9/9/20	57.7	3300049442	1309745	1310144	-123.27	46.12	10.46936/10.25585/60000017
Forest soil microbial communities from various locations in the USA	Temperate forest	USA: Colorado	7/30/21	53.63	3300052273	1359216	1359280	-106.6	40.99	10.46936/10.25585/60008101
Soil microbial communities from subalpine grassland in Crested Butte, Colorado, United States	Grasslands	USA: Crested Butte, Colorado	7/26/09	45.34	3300041945	1270484	1270503	-106.99	38.96	10.46936/10.25585/60001184
Soil microbial communities from LAMPS site, Iowa State University, Ames, IA, USA	Agricultural land	USA: Illinois	6/27/19	59.34	3300038400	1257483	1257487	-88.21	40.06	10.46936/10.25585/60001207
Vadose zone soil and rhizosphere microbial communities from the Eel River Critical Zone Observatory, Northern California to study diel carbon cycling	Vadose zone	USA: California	6/16/16	39.39	3300024330	1117879	1117931	-123.64	39.73	10.46936/10.25585/60000754
Soil microbial communities from LAMPS site, Iowa State University, Ames, IA, USA	Agricultural land	USA: Iowa	4/29/18	59.81	3300037632	1247982	1247994	-93.74	42.01	10.46936/10.25585/60001207
Soil microbial communities from watershed of Upper East River, Colorado, USA	Watershed	USA: East River, Colorado	6/21/18	49	3300043358	1283996	1284364	-107.09	38.86	10.46936/10.25585/60000016
Soil microbial communities from agricultural fields across the midwestern and eastern USA	Agricultural land	USA: Wisconsin	6/28/19	58.8	3300051203	1315809	1315902	-89.33	43.3	10.46936/10.25585/60001369
Soil microbial communities from Mount St. Helens National Volcunic Monument, Washington, USA	Unclassified	USA: Mount St. Helens National Volcunic Monument, Washington	6/25/21	60.09	3300050477	1330776	1330832	-122.17	46.24	10.46936/10.25585/60000499
Soil and sediment microbial communities from the East River, CO, USA	Floodplain	USA: East River, Colorado	9/16/15	50.4	3300011397	1120472	1120540	-107	38.98	10.46936/10.25585/60000753
Soil microbial communities from Russell Ranch Agriculture Facility, UC Davis, California, USA	Agricultural land	USA: California	4/23/20	44.42	3300049367	1319281	1319496	-121.87	38.55	10.46936/10.25585/60001282
Soil and sediment microbial communities from the East River, CO, USA	Floodplain	USA: East River, Colorado	9/11/15	52.9	3300012152	1117082	1117138	-106.95	38.92	10.46936/10.25585/60000753
Soil fungal communities from Pine and Eucalyptus forests in California, United States and New South Wales, Australia	Temperate forest	USA: California	9/7/18	58.36	3300036805	1243016	1243093	-121.8	36.5	10.46936/10.25585/60001406
Soil microbial communities from the Great Smoky Mountains National Park, Tennessee, USA	Temperate forest	USA: Tennessee	6/4/18	46.16	3300047628	1308364	1308427	-83.5	35.69	10.46936/10.25585/60001234
Grasslands soil microbial communities from the Angelo Coastal Reserve, California, USA	Grasslands	USA: Angelo Coastal Reserve, California	7/13/15	49.81	3300010364	1101878	1102049	-123.65	39.72	10.46936/10.25585/60000762
Soil microbial communities from Purdue University Martell Research Forest, Indiana, United States	Temperate forest	USA: Indiana	6/28/17	43.4	3300024279	1181511	1181550	-87.03	40.44	10.46936/10.25585/60000715
Populus soil microbial communities from riparian zone of different river systems in the western United States	Riparian zone	USA: Wyoming	5/1/12	52.19	3300018429	1125792	1125807	-109.63	44.47	10.46936/10.25585/60000770
Soil microbial communities from Satilla River various tidal marshes, Georgia, USA	Wetlands	USA: Georgia	8/12/21	61.59	3300057031	1384684	1384859	-81.67	30.95	10.46936/10.25585/60008112
Rhizosphere and bulk soil microbial communities from Harvard Forest, USA	Temperate forest	Harvard Forest, Massachusetts, USA	9/1/13	37.05	3300027202	1165460	1050208	-72.17	42.55	10.46936/10.25585/60000618
Soil microbial communities from H.J. Andrews Experimental Forest, Oregon, United States	Temperate forest	USA: Oregon	7/10/17	48.73	3300026354	1186270	1186307	-122.22	44.23	10.46936/10.25585/60000871
Vadose zone soil and rhizosphere microbial communities from the Eel River Critical Zone Observatory, Northern California to study diel carbon cycling	Vadose zone	USA: California	6/14/16	47.37	3300012362	1117779	1117887	-123.64	39.73	10.46936/10.25585/60000754
Soil microbial communities from watershed of Upper East River, Colorado, USA	Watershed	USA: East River, Colorado	6/19/18	50.54	3300044456	1283876	1284304	-107	38.99	10.46936/10.25585/60000016
Soil microbial communities from watershed of Upper East River, Colorado, USA	Watershed	USA: East River, Colorado	6/23/18	43.28	3300048872	1284066	1284399	-107.04	38.98	10.46936/10.25585/60000016
Soil microbial communities from subalpine grassland in Crested Butte, Colorado, United States	Grasslands	USA: Crested Butte, Colorado	7/22/18	45.6	3300041806	1270048	1270154	-106.99	38.95	10.46936/10.25585/60001184
Bulk soil microbial communities from the East River watershed near Crested Butte, Colorado, United States	Floodplain	USA: Colorado	5/9/17	51.36	3300028707	1196509	1196589	-106.95	38.92	10.46936/fics.proj.2017.49991/60006232
Soil microbial communities from LAMPS site, Iowa State University, Ames, IA, USA	Agricultural land	USA: Illinois	6/27/19	59.48	3300038976	1257485	1257488	-88.21	40.06	10.46936/10.25585/60001207
Soil microbial communities from Arlington Agricultural Research Station in Wisconsin and Kellogg Biological Station in Michigan, replicating the bioenergy cropping systems trials (BCSTs)	Agricultural land	USA: Wisconsin	8/24/10	42.72	3300026711	1164004	1032615	-89.38	43.3	10.46936/10.25585/60000726
Soil microbial communities from H.J. Andrews Experimental Forest, Oregon, United States	Temperate forest	USA: Oregon	7/10/17	48.99	3300026475	1186204	1186274	-122.22	44.23	10.46936/10.25585/60000871
Soil microbial communities from Russell Ranch Agriculture Facility, UC Davis, California, USA	Agricultural land	USA: California	4/23/20	51.65	3300049308	1319651	1319833	-121.87	38.55	10.46936/10.25585/60001282
Soil and sediment microbial communities from the East River, CO, USA	Floodplain	USA: East River, Colorado	9/16/15	51.51	3300011427	1120480	1120544	-107	38.98	10.46936/10.25585/60000753
Soil microbial communities from watershed of Upper East River, Colorado, USA	Watershed	USA: East River, Colorado	6/26/18	49.83	3300043651	1284146	1284439	-107.07	38.95	10.46936/10.25585/60000016
Soil microbial communities from Satilla River various tidal marshes, Georgia, USA	Wetlands	USA: Georgia	11/12/21	59.96	3300056897	1384760	1384897	-81.56	31	10.46936/10.25585/60008112
Terrestrial cyanobacterial communities with co-occurring heterotrophs from various environments and locations	Desert	USA: California	6/1/00	74.21	3300036390	1251797	1251835	-116.32	35.36	10.46936/10.25585/60001171
Bulk soil microbial communities from the East River watershed near Crested Butte, Colorado, United States	Floodplain	USA: Colorado	3/7/17	49.97	3300028768	1196487	1196578	-106.95	38.92	10.46936/fics.proj.2017.49991/60006232
Soil microbial communities from uranium-contaminated sites across the Upper Colorado River Basin region	Contaminated	USA: Wyoming	8/29/15	49.22	3300028578	1202450	1159441	-108.4	42.99	10.46936/10.25585/60001052
Acid mine drainage microbial communities from coal mines in Pennsylvania and Ohio, United States	Garden	USA: Akron, Ohio	12/24/18	48.11	3300038330	1262687	1262698	-81.56	41.11	10.46936/10.25585/60001235
Bulk soil microbial communities from the East River watershed near Crested Butte, Colorado, United States	Floodplain	USA: Colorado	6/8/17	51.82	3300028814	1196531	1196600	-106.95	38.92	10.46936/fics.proj.2017.49991/60006232
Panicgrass rhizosphere soil microbial communities from growth chamber in LBNL, Berkeley, California, USA	Grasslands	USA: California	10/21/19	53.85	3300049209	1334123	1273715	-121.78	38.53	10.46936/10.25585/60001211
Soil and sediment microbial communities from the East River, CO, USA	Riparian zone	USA: East River, Colorado	8/9/16	52.1	3300021344	1144592	1144696	-106.94	38.94	10.46936/10.25585/60000753
Peat soil microbial communities from Marcell Experimental Forest, MN, USA	Wetlands	USA: Minnesota	8/14/18	57.29	3300039257	1265266	1265344	-93.45	47.51	10.46936/10.25585/60001280
Soil microbial communities from watershed of Upper East River, Colorado, USA	Watershed	USA: East River, Colorado	6/16/18	49.42	3300044249	1283844	1284288	-106.98	38.93	10.46936/10.25585/60000016
Soil microbial communities from pasture in Hopland Research and Extension Center, CA, USA	Pasture	USA: Hopland, California	10/3/20	25.04	3300054563	1364314	1364369	-123.07	39	10.46936/10.25585/60008465
Bulk soil microbial communities from the East River watershed near Crested Butte, Colorado, United States	Floodplain	USA: Colorado	5/9/17	52.21	3300028875	1196505	1196587	-106.95	38.92	10.46936/fics.proj.2017.49991/60006232
Soil microbial and viral communities from tomato field in UC Davis, California, USA	Agricultural land	USA: Davis, California	8/15/18	47.29	3300051522	1320780	1320897	-121.88	38.55	10.46936/10.25585/60001236
Soil microbial communities from Nachusa Grasslands, Illinois, United States	Grasslands	USA: Illinois	5/2/17	49.19	3300037475	1256345	1256405	-89.36	41.9	10.46936/10.25585/60001237
Soil and sediment microbial communities from the East River, CO, USA	Riparian zone	USA: East River, Colorado	8/6/16	47.81	3300019870	1144646	1144723	-106.91	38.89	10.46936/10.25585/60000753
Soil microbial communities from Jackson County, Colorado, USA	Unclassified	USA: Colorado	7/21/20	58.97	3300044734	1290908	1290998	-106.1	40.38	10.46936/fics.proj.2018.50380/60000036
Soil and sediment microbial communities from the East River, CO, USA	Riparian zone	USA: East River, Colorado	8/9/16	52.33	3300020018	1144596	1144698	-106.94	38.94	10.46936/10.25585/60000753
Soil and sediment microbial communities from the East River, CO, USA	Riparian zone	USA: East River, Colorado	8/10/16	49.9	3300021411	1144572	1144686	-107.01	38.98	10.46936/10.25585/60000753
Soil microbial communities from Purdue University Martell Research Forest, Indiana, United States	Temperate forest	USA: Indiana	6/28/17	45.26	3300024222	1181509	1181549	-87.03	40.44	10.46936/10.25585/60000715
Soil microbial communities from 10 grassland sites in CA, CO, KS, KY, MN, MO, NM, SC, TX, that have been nitrogen fertilized	Boreal forest/Taiga	Willamette National Forest, Oregon, USA	7/30/11	42.83	3300026695	1165355	1012925	-122.13	44.21	10.46936/10.25585/60007412
Soil and sediment microbial communities from the East River, CO, USA	Floodplain	USA: East River, Colorado	9/17/15	56.09	3300011406	1120492	1120550	-107	38.98	10.46936/10.25585/60000753
Soil microbial communities from uranium-contaminated sites across the Upper Colorado River Basin region	Contaminated	USA: Wyoming	8/29/15	51.65	3300031949	1159434	1159447	-108.4	42.99	10.46936/10.25585/60001052
Soil microbial communities from uranium-contaminated sites across the Upper Colorado River Basin region	Contaminated	USA: Wyoming	8/29/15	50.97	3300033407	1159432	1159446	-108.4	42.99	10.46936/10.25585/60001052
Soil microbial communities from watershed of Upper East River, Colorado, USA	Watershed	USA: East River, Colorado	6/15/18	50.11	3300049987	1340461	1284242	-106.95	38.92	10.46936/10.25585/60000016
Soil microbial communities from Russell Ranch Agriculture Facility, UC Davis, California, USA	Agricultural land	USA: California	4/23/20	41.51	3300049238	1319081	1319396	-121.87	38.55	10.46936/10.25585/60001282
Soil microbial communities from Satilla River various tidal marshes, Georgia, USA	Wetlands	USA: Georgia	8/12/21	60.88	3300057056	1384710	1384872	-81.71	30.98	10.46936/10.25585/60008112
Panicgrass rhizosphere soil microbial communities from growth chamber in LBNL, Berkeley, California, USA	Grasslands	USA: California	10/4/19	46.72	3300049010	1334063	1273652	-121.78	38.53	10.46936/10.25585/60001211
Salt pond water, soil and salt crust microbial communities from South San Francisco under conditions of wetland restoration.	Wetlands	South San Francisco, USA	7/11/14	50.31	3300026122	1166442	1092439	-122.13	37.5	10.46936/10.25585/60000820
Soil microbial communities from Arlington Agricultural Research Station in Wisconsin and Kellogg Biological Station in Michigan, replicating the bioenergy cropping systems trials (BCSTs)	Agricultural land	USA: Wisconsin	8/20/11	46.55	3300027390	1163950	1021002	-89.38	43.3	10.46936/10.25585/60000726
Soil microbial communities from Los Alamos National Laboratory, New Mexico, USA	Unclassified	USA: New Mexico	9/10/20	61.92	3300053171	1288713	1288772	-106.3	35.88	10.46936/10.25585/60001346
Soil microbial communities from Russell Ranch Agriculture Facility, UC Davis, California, USA	Agricultural land	USA: California	4/23/20	50.97	3300049275	1319595	1319805	-121.87	38.55	10.46936/10.25585/60001282
Soil microbial communities from Russell Ranch Agriculture Facility, UC Davis, California, USA	Agricultural land	USA: California	4/23/20	49.24	3300049339	1319695	1319855	-121.87	38.55	10.46936/10.25585/60001282
High-throughput characterization of viral-host interactions	Unclassified	USA: California	3/3/14	11.61	3300046012	1290402	1290403	-123.08	39	10.46936/10.25585/60001370
Soil microbial communities from Arlington Agricultural Research Station in Wisconsin and Kellogg Biological Station in Michigan, replicating the bioenergy cropping systems trials (BCSTs)	Agricultural land	USA: Wisconsin	8/20/12	48.02	3300027456	1163997	1032951	-89.32	43.42	10.46936/10.25585/60000726
Soil microbial communities from watershed of Upper East River, Colorado, USA	Watershed	USA: East River, Colorado	6/20/18	48.3	3300044746	1283934	1284333	-107.01	38.98	10.46936/10.25585/60000016
Soil microbial communities from Purdue University Martell Research Forest, Indiana, United States	Temperate forest	USA: Indiana	6/28/17	44.97	3300024317	1181447	1181518	-87.03	40.44	10.46936/10.25585/60000715
Soil microbial communities from Loxahatchee National Wildlife Refuge, Florida, United States	Wetlands	USA: Florida	11/11/18	51.77	3300033134	1232738	1232771	-80.25	26.51	10.46936/10.25585/60001011
Soil microbial communities from agricultural site in Penn Yan, New York, United States	Agricultural land	USA: New York	10/27/14	46.86	3300028809	1184142	1184161	-77.03	42.67	10.46936/10.25585/60000933
Soil microbial communities from Satilla River various tidal marshes, Georgia, USA	Wetlands	USA: Georgia	8/12/21	60.63	3300056903	1384832	1384933	-81.67	30.95	10.46936/10.25585/60008112
Grasslands soil microbial communities from the Angelo Coastal Reserve, California, USA	Grasslands	USA: Angelo Coastal Reserve, California	7/13/15	50.75	3300010322	1101914	1102067	-123.65	39.72	10.46936/10.25585/60000762
Soil and biocrust microbial communities from Mojave Desert, California, United States	Desert	USA: California	3/25/18	48.82	3300036667	1229196	1229310	-117.61	34.38	10.46936/10.25585/60000926
Soil microbial communities from Rifle, Colorado, USA	Rock core/Sediment	Rifle, Colorado, United States	3/27/13	51.95	3300002122	1023829	1023828	-107.78	39.53	10.46936/10.25585/60000542
Soil microbial communities from Russell Ranch Agriculture Facility, UC Davis, California, USA	Agricultural land	USA: California	4/23/20	42.62	3300049242	1319097	1319404	-121.87	38.55	10.46936/10.25585/60001282
Soil microbial communities from Jackson County, Colorado, USA	Unclassified	USA: Colorado	7/21/20	57.47	3300044718	1290912	1291000	-106.03	40.43	10.46936/fics.proj.2018.50380/60000036
Soil and sediment microbial communities from the East River, CO, USA	Riparian zone	USA: East River, Colorado	8/4/16	51.93	3300020034	1144660	1144730	-107	38.98	10.46936/10.25585/60000753
Soil microbial communities from H.J. Andrews Experimental Forest, Oregon, United States	Temperate forest	USA: Oregon	7/10/17	47.41	3300026341	1186212	1186278	-122.22	44.23	10.46936/10.25585/60000871
Soil microbial communities from agricultural fields across the midwestern and eastern USA	Agricultural land	USA: Illinois	7/9/19	57.37	3300051101	1315749	1315872	-88.23	41.84	10.46936/10.25585/60001369
Soil microbial communities from Arlington Agricultural Research Station in Wisconsin and Kellogg Biological Station in Michigan, replicating the bioenergy cropping systems trials (BCSTs)	Agricultural land	USA: Wisconsin	8/21/11	46.46	3300026752	1163988	1032717	-89.38	43.3	10.46936/10.25585/60000726
Soil microbial communities from subalpine grassland in Crested Butte, Colorado, United States	Grasslands	USA: Crested Butte, Colorado	7/26/18	48.63	3300041772	1270450	1270486	-106.99	38.96	10.46936/10.25585/60001184
Soil microbial communities from Arlington Agricultural Research Station in Wisconsin and Kellogg Biological Station in Michigan, replicating the bioenergy cropping systems trials (BCSTs)	Agricultural land	USA: Wisconsin	8/24/10	43.83	3300027420	1163951	1032600	-89.38	43.3	10.46936/10.25585/60000726
Hardwood forest soil microbial communities from various locations in the United States	Temperate forest	USA: Indiana	8/14/17	51.59	3300031720	1200289	1200347	-86.47	39.08	10.46936/10.25585/60000846
Soil microbial communities from watershed of Upper East River, Colorado, USA	Watershed	USA: East River, Colorado	6/23/18	47.56	3300043644	1284050	1284391	-107.04	38.98	10.46936/10.25585/60000016
Forest soil microbial communities from various locations in the USA	Temperate forest	USA: Wyoming	7/29/21	52.7	3300052904	1359240	1359292	-106.15	41.12	10.46936/10.25585/60008101
Agricultural soil microbial communities from Utah and Georgia to study Nitrogen management	Agricultural land	USA: Utah	6/11/14	53.05	3300027639	1165902	1082363	-111.81	41.77	10.46936/10.25585/60000605
Peat soil microbial communities from Marcell Experimental Forest, MN, USA	Wetlands	USA: Minnesota	8/14/18	59.1	3300042150	1281222	1265356	-93.45	47.51	10.46936/10.25585/60001280
Soil microbial communities from Russell Ranch Agriculture Facility, UC Davis, California, USA	Agricultural land	USA: California	4/23/20	43.03	3300056771	1319107	1319409	-121.87	38.55	10.46936/10.25585/60001282
Forest soil microbial communities from Eldorado National Forest, California, USA	Temperate forest	USA: California	6/7/17	50.62	3300035668	1239293	1239314	-120.28	38.78	10.46936/10.25585/60000967
Soil microbial communities from Mediterranean grasslands, California	Grasslands	USA: Hopland, California	8/31/08	49.77	3300001205	1003788	1003787	-123.07	38.99	10.46936/10.25585/60000611
Soil microbial communities from Rifle, Colorado, USA	Rock core/Sediment	Rifle, Colorado, United States	7/20/11	51.74	3300025165	1165623	1008424	-107.78	39.53	10.46936/10.25585/60000542
Soil microbial communities from watershed of Upper East River, Colorado, USA	Watershed	USA: East River, Colorado	6/19/18	49.17	3300043612	1283912	1284322	-107.01	38.94	10.46936/10.25585/60000016
Soil microbial communities from watershed of Upper East River, Colorado, USA	Watershed	USA: East River, Colorado	6/23/18	46.76	3300043365	1284052	1284392	-107.04	38.98	10.46936/10.25585/60000016
Soil microbial and viral communities from tomato field in UC Davis, California, USA	Agricultural land	USA: Davis, California	8/15/18	46.14	3300051333	1320812	1320913	-121.87	38.54	10.46936/10.25585/60001236
Forest soil microbial communities from Barre Woods Harvard Forest LTER site, Petersham, Massachusetts, United States	Temperate forest	USA: Massachusetts	5/24/17	49.43	3300021088	1159567	1159603	-72.18	42.48	10.46936/fics.proj.2016.49483/60006003
Soil microbial and viral communities from tomato field in UC Davis, California, USA	Agricultural land	USA: Davis, California	8/15/18	37.35	3300051345	1320838	1320926	-121.87	38.54	10.46936/10.25585/60001236
Soil microbial communities from watershed of Upper East River, Colorado, USA	Watershed	USA: East River, Colorado	6/26/18	48.31	3300043636	1284134	1284433	-107.07	38.95	10.46936/10.25585/60000016
Soil microbial communities from Rifle, Colorado, USA	Rock core/Sediment	Rifle, Colorado, United States	3/27/13	48.25	3300025119	1165641	1023852	-107.78	39.53	10.46936/10.25585/60000542
Soil microbial communities from Jackson County, Colorado, USA	Unclassified	USA: Colorado	7/21/20	51.46	3300048987	1290888	1290988	-106.11	40.37	10.46936/fics.proj.2018.50380/60000036
Peat soil microbial communities from Marcell Experimental Forest, MN, USA	Wetlands	USA: Minnesota	8/14/18	55.23	3300040758	1281211	1265345	-93.45	47.51	10.46936/10.25585/60001280
Natural and restored wetland microbial communities from the San Francisco Bay, California, USA, that impact long-term carbon sequestration	Paddy field/soil	USA: Twitchell Island, California	8/16/13	51.2	3300026015	1164801	1072531	-121.65	38.11	10.46936/10.25585/60000697
Soil microbial communities from artificial tropical rainforest in Tucson, Arizona, USA	Unclassified	USA: Arizona	9/14/19	59.49	3300045967	1307975	1308018	-110.85	32.58	10.46936/fics.proj.2019.50971/60000130
Soil and sediment microbial communities from the East River, CO, USA	Floodplain	USA: East River, Colorado	9/13/16	52.71	3300014885	1134989	1135077	-106.95	38.92	10.46936/10.25585/60000753
Panicgrass rhizosphere soil microbial communities from growth chamber in LBNL, Berkeley, California, USA	Grasslands	USA: California	10/10/19	51.85	3300049182	1334089	1273680	-121.78	38.53	10.46936/10.25585/60001211
Switchgrass rhizosphere and soil microbial communities from various locations in Michigan and Wisconsin, USA	Agricultural land	USA: Bunker Hill, Michigan	9/25/17	50.31	3300051087	1310489	1310558	-84.34	42.44	10.46936/10.25585/60001368
Soil microbial communities from the Great Smoky Mountains National Park, Tennessee, USA	Temperate forest	USA: Tennessee	10/19/17	45.91	3300046399	1308332	1308411	-83.5	35.64	10.46936/10.25585/60001234
Forest soil microbial communities from various locations in the USA	Temperate forest	USA: Wyoming	7/29/21	51.92	3300057020	1359246	1359295	-106.15	41.11	10.46936/10.25585/60008101
Forest soil microbial communities from the Harvard Forest LTER site, Massachusetts, United States	Temperate forest	USA: Massachusetts	10/23/17	57.08	3300037840	1239612	1239755	-72.19	42.53	10.46936/10.25585/60000985
Forest soil microbial communities from boreal-temperate forests in Minnesota, USA	Temperate forest	USA: Minnesota	8/10/17	59.16	3300045243	1290618	1290651	-92.3	47.55	10.46936/10.25585/60001316
Arabidopsis, maize, boechera and miscanthus rhizosphere microbial communities from different US locations	Unclassified	USA: North Carolina	6/13/10	52.73	3300012501	1119430	1119479	-79.05	35.91	10.46936/10.25585/60000944
Soil microbial communities from watershed of Upper East River, Colorado, USA	Watershed	USA: East River, Colorado	6/25/18	50.04	3300043472	1284110	1284421	-107.03	38.91	10.46936/10.25585/60000016
Soil microbial communities from Russell Ranch Agriculture Facility, UC Davis, California, USA	Agricultural land	USA: California	4/23/20	40.51	3300049510	1319369	1319540	-121.87	38.55	10.46936/10.25585/60001282
Forest soil microbial communities from Harvard Forest Long Term Ecological Research (LTER) site in Petersham, MA, for long-term soil warming studies	Temperate forest	USA: Harvard Forest LTER, Petersham, MA	10/25/11	49.7	3300027067	1165117	1018181	-72.21	42.53	10.46936/10.25585/60000545
Soil microbial communities from uranium-contaminated sites across the Upper Colorado River Basin region	Contaminated	USA: Wyoming	8/29/15	50.82	3300027811	1186447	1186453	-108.4	42.99	10.46936/10.25585/60001052
Soil microbial communities from Satilla River various tidal marshes, Georgia, USA	Wetlands	USA: Georgia	11/11/21	60.95	3300056881	1384744	1384889	-81.49	31	10.46936/10.25585/60008112
Soil microbial communities from Russell Ranch Agriculture Facility, UC Davis, California, USA	Agricultural land	USA: California	4/23/20	49.14	3300049353	1319723	1319869	-121.87	38.55	10.46936/10.25585/60001282
Soil microbial communities from 10 grassland sites in CA, CO, KS, KY, MN, MO, NM, SC, TX, that have been nitrogen fertilized	Grasslands	Nunn, Colorado, USA	8/1/11	45.14	3300026637	1164730	1013087	-104.77	40.82	10.46936/10.25585/60007412
Sorghum rhizosphere and bulk soil microbial communities from University of Arizona Maricopa Agricultural Center, AZ, USA	Agricultural land	USA: Maricopa, Arizona	8/10/21	52.57	3300059417	1385701	1385819	-111.97	33.08	10.46936/fics.proj.2021.60045/60000398
Soil microbial communities from watershed of Upper East River, Colorado, USA	Watershed	USA: East River, Colorado	6/22/18	48.09	3300043388	1284030	1284381	-107.03	38.96	10.46936/10.25585/60000016
Biological soil crust microbial communities from Mojave Desert, California, United States	Soil crust	USA: California	9/9/18	51.87	3300035685	1242380	1242388	-115.39	34.17	10.46936/fics.proj.2018.50356/60000035
Wetland microbial communities from Old Woman Creek delta, Ohio, USA	Wetlands	USA: Ohio	8/8/18	49.44	3300033485	1227072	1227091	-82.51	41.38	10.46936/10.25585/60001190
Soil microbial and viral communities from tomato field in UC Davis, California, USA	Agricultural land	USA: Davis, California	8/15/18	45.33	3300051465	1320768	1320891	-121.87	38.54	10.46936/10.25585/60001236
Peat soil microbial communities from Marcell Experimental Forest, MN, USA	Wetlands	USA: Minnesota	8/14/18	56.07	3300038619	1265296	1265359	-93.45	47.51	10.46936/10.25585/60001280
Soil microbial communities from watershed of Upper East River, Colorado, USA	Watershed	USA: East River, Colorado	6/19/18	51.22	3300043592	1283870	1284301	-107	38.99	10.46936/10.25585/60000016
Grasslands soil microbial communities from the Angelo Coastal Reserve, California, USA	Grasslands	USA: Angelo Coastal Reserve, California	7/13/15	51.2	3300015356	1101892	1102056	-123.65	39.72	10.46936/10.25585/60000762
Soil microbial communities from pasture in Hopland Research and Extension Center, CA, USA	Pasture	USA: Hopland, California	10/3/20	25.59	3300054600	1364304	1364364	-123.07	39	10.46936/10.25585/60008465
Sediment microbial communities from freshwater and brackish wetlands in California and Colorado, USA	Temperate forest	USA: Colorado	7/19/18	60.81	3300048596	1323604	1323652	-107.03	38.95	10.46936/10.25585/60001320
Soil and sediment microbial communities from the East River, CO, USA	Riparian zone	USA: East River, Colorado	8/6/16	50.14	3300021976	1144638	1144719	-106.91	38.88	10.46936/10.25585/60000753
Roots, rhizosphere and bulk soil microbial communities from poplar common garden sites in Oregon, USA	Agricultural land	USA: Clatskanie, Oregon	9/9/20	59.64	3300046813	1309765	1310154	-123.27	46.12	10.46936/10.25585/60000017
Natural and restored wetland microbial communities from the San Francisco Bay, California, USA, that impact long-term carbon sequestration	Paddy field/soil	USA: Twitchell Island, California	8/16/13	52.06	3300026001	1164515	1072528	-121.65	38.11	10.46936/10.25585/60000697
Soil and sediment microbial communities from the East River, CO, USA	Floodplain	USA: East River, Colorado	9/14/16	51.04	3300014868	1135039	1135102	-106.95	38.92	10.46936/10.25585/60000753
Soil and sediment microbial communities from the East River, CO, USA	Floodplain	USA: East River, Colorado	9/10/15	46.33	3300012122	1117052	1117123	-106.95	38.92	10.46936/10.25585/60000753
Vadose zone soil and rhizosphere microbial communities from the Eel River Critical Zone Observatory, Northern California to study diel carbon cycling	Vadose zone	USA: California	6/16/16	49.29	3300012927	1117878	1117931	-123.64	39.73	10.46936/10.25585/60000754
Soil microbial communities from subalpine grassland in Crested Butte, Colorado, United States	Grasslands	USA: Crested Butte, Colorado	7/26/18	46.39	3300041934	1270466	1270494	-106.99	38.96	10.46936/10.25585/60001184
Soil microbial communities from agricultural fields across the midwestern and eastern USA	Agricultural land	USA: South Dakota	7/8/19	60.01	3300050233	1315769	1315882	-97.84	45.27	10.46936/10.25585/60001369
Soil microbial communities from fields in the western Corn Belt region, Nebraska, United States	Agricultural land	USA: Nebraska	12/6/16	59.61	3300036852	1242179	1242184	-96.41	41.17	10.46936/10.25585/60000900
Soil microbial communities from Arlington Agricultural Research Station in Wisconsin and Kellogg Biological Station in Michigan, replicating the bioenergy cropping systems trials (BCSTs)	Agricultural land	USA: Wisconsin	8/29/12	44.98	3300027407	1164035	1021029	-89.38	43.3	10.46936/10.25585/60000726
Serpentine soil microbial communities from UC McLaughlin Reserve, CA, USA	Grasslands	UC McLaughlin Reserve (Lake County, CA)	5/29/13	49.27	3300010045	1106559	1106575	-122.43	38.87	10.46936/10.25585/60000553
Soil microbial communities from Arlington Agricultural Research Station in Wisconsin and Kellogg Biological Station in Michigan, replicating the bioenergy cropping systems trials (BCSTs)	Agricultural land	USA: Wisconsin	8/21/11	45.46	3300026779	1163986	1032687	-89.38	43.3	10.46936/10.25585/60000726
Soil microbial communities from Arlington Agricultural Research Station in Wisconsin and Kellogg Biological Station in Michigan, replicating the bioenergy cropping systems trials (BCSTs)	Agricultural land	USA: Wisconsin	8/23/10	43.85	3300026834	1164098	1020972	-89.38	43.3	10.46936/10.25585/60000726
Soil microbial communities from 10 grassland sites in CA, CO, KS, KY, MN, MO, NM, SC, TX, that have been nitrogen fertilized	Grasslands	USA: Manhattan, Kansas	9/15/11	43.56	3300026791	1164587	1013000	-96.58	39.07	10.46936/10.25585/60007412
Soil microbial communities from uranium-contaminated sites across the Upper Colorado River Basin region	Contaminated	USA: Wyoming	8/29/15	52.48	3300031229	1202822	1159442	-108.4	42.99	10.46936/10.25585/60001052
Forest soil microbial communities from Barre Woods Harvard Forest LTER site, Petersham, Massachusetts, United States	Temperate forest	USA: Massachusetts	5/24/17	48.58	3300021405	1159529	1159584	-72.18	42.48	10.46936/fics.proj.2016.49483/60006003
Soil microbial communities from H.J. Andrews Experimental Forest, Oregon, United States	Temperate forest	USA: Oregon	7/10/17	49.3	3300026494	1186228	1186286	-122.22	44.23	10.46936/10.25585/60000871
Switchgrass rhizosphere and soil microbial communities from various locations in Michigan and Wisconsin, USA	Agricultural land	USA: Bunker Hill, Michigan	7/31/17	52.9	3300051169	1310397	1310512	-84.34	42.44	10.46936/10.25585/60001368
Soil microbial communities from Arlington Agricultural Research Station in Wisconsin and Kellogg Biological Station in Michigan, replicating the bioenergy cropping systems trials (BCSTs)	Agricultural land	USA: Michigan	8/27/12	47.51	3300026900	1163959	1032840	-85.37	42.4	10.46936/10.25585/60000726
Soil microbial communities from Arlington Agricultural Research Station in Wisconsin and Kellogg Biological Station in Michigan, replicating the bioenergy cropping systems trials (BCSTs)	Agricultural land	USA: Wisconsin	8/1/11	43.91	3300026818	1164149	1040373	-89.38	43.3	10.46936/10.25585/60000726
Soil microbial communities from subalpine grassland in Crested Butte, Colorado, United States	Grasslands	USA: Crested Butte, Colorado	7/23/18	46.83	3300041946	1270060	1270160	-107.01	38.93	10.46936/10.25585/60001184
Soil microbial communities from Purdue University Martell Research Forest, Indiana, United States	Temperate forest	USA: Indiana	6/28/17	43.42	3300024287	1181507	1181548	-87.03	40.44	10.46936/10.25585/60000715
Switchgrass rhizosphere and soil microbial communities from various locations in Michigan and Wisconsin, USA	Agricultural land	USA: Bunker Hill, Michigan	7/31/17	50.31	3300051174	1310409	1310518	-84.34	42.44	10.46936/10.25585/60001368
Agricultural soil microbial communities from Utah and Georgia to study Nitrogen management	Agricultural land	USA: Georgia	4/1/12	62.55	3300027653	1166003	1082373	-83.42	33.88	10.46936/10.25585/60000605
Soil microbial communities from Russell Ranch Agriculture Facility, UC Davis, California, USA	Agricultural land	USA: California	4/23/20	45.84	3300049413	1319351	1319531	-121.87	38.55	10.46936/10.25585/60001282
Soil microbial communities from uranium-contaminated sites across the Upper Colorado River Basin region	Contaminated	USA: Wyoming	8/29/15	52.33	3300027740	1159436	1159448	-108.4	42.99	10.46936/10.25585/60001052
Soil microbial and viral communities from tomato field in UC Davis, California, USA	Agricultural land	USA: Davis, California	8/15/18	41.27	3300051359	1320866	1320940	-121.88	38.54	10.46936/10.25585/60001236
Roots, rhizosphere and bulk soil microbial communities from poplar common garden sites in Oregon, USA	Agricultural land	USA: Corvallis, Oregon	9/4/20	61.99	3300053075	1309769	1310156	-123.19	44.59	10.46936/10.25585/60000017
Soil microbial communities from watershed of Upper East River, Colorado, USA	Watershed	USA: East River, Colorado	6/21/18	47.85	3300043621	1283992	1284362	-107.09	38.86	10.46936/10.25585/60000016
Soil microbial communities from subalpine grassland in Crested Butte, Colorado, United States	Grasslands	USA: Crested Butte, Colorado	7/16/18	48.65	3300041800	1270034	1270147	-107.04	38.92	10.46936/10.25585/60001184
Forest soil microbial communities from various locations in the USA	Temperate forest	USA: Colorado	7/30/21	52.12	3300052274	1359222	1359283	-105.96	39.94	10.46936/10.25585/60008101
Soil microbial communities from H.J. Andrews Experimental Forest, Oregon, United States	Temperate forest	USA: Oregon	7/10/17	48.65	3300026515	1186226	1186285	-122.22	44.23	10.46936/10.25585/60000871
Soil microbial communities from Arlington Agricultural Research Station in Wisconsin and Kellogg Biological Station in Michigan, replicating the bioenergy cropping systems trials (BCSTs)	Agricultural land	USA: Wisconsin	8/21/11	45.96	3300026764	1163985	1032684	-89.38	43.3	10.46936/10.25585/60000726
Soil microbial communities from Arlington Agricultural Research Station in Wisconsin and Kellogg Biological Station in Michigan, replicating the bioenergy cropping systems trials (BCSTs)	Agricultural land	USA: Wisconsin	8/24/10	43.01	3300027426	1164130	1032660	-89.38	43.3	10.46936/10.25585/60000726
Soil microbial communities from Los Alamos National Laboratory, New Mexico, USA	Unclassified	USA: New Mexico	9/10/20	59.42	3300049782	1288759	1288795	-106.3	35.88	10.46936/10.25585/60001346
Soil microbial communities from uranium-contaminated sites across the Upper Colorado River Basin region	Contaminated	USA: Wyoming	8/1/19	51.92	3300048610	1290549	1290573	-108.4	42.99	10.46936/10.25585/60001052
Forest soil microbial communities from Barre Woods Harvard Forest LTER site, Petersham, Massachusetts, United States	Temperate forest	USA: Massachusetts	5/24/17	48.81	3300021479	1159579	1159609	-72.18	42.48	10.46936/fics.proj.2016.49483/60006003
Terrestrial cyanobacterial communities with co-occurring heterotrophs from various environments and locations	Soil crust	USA: California	4/18/10	66.43	3300036407	1251793	1251833	-115.69	35.5	10.46936/10.25585/60001171
Vadose zone soil and rhizosphere microbial communities from the Eel River Critical Zone Observatory, Northern California to study diel carbon cycling	Vadose zone	USA: California	6/15/16	45.44	3300012354	1117789	1117892	-123.48	39.57	10.46936/10.25585/60000754
Soil microbial communities from Russell Ranch Agriculture Facility, UC Davis, California, USA	Agricultural land	USA: California	4/23/20	46.15	3300049261	1319077	1319394	-121.87	38.55	10.46936/10.25585/60001282
Soil microbial communities from Jackson County, Colorado, USA	Unclassified	USA: Colorado	7/21/20	59.03	3300044811	1290898	1290993	-106.1	40.37	10.46936/fics.proj.2018.50380/60000036
Soil microbial communities from Los Alamos National Laboratory, New Mexico, USA	Unclassified	USA: New Mexico	7/28/20	60.61	3300053165	1288739	1288785	-106.3	35.88	10.46936/10.25585/60001346
Soil and sediment microbial communities from the East River, CO, USA	Floodplain	USA: East River, Colorado	9/10/15	48.74	3300012179	1117056	1117125	-106.95	38.92	10.46936/10.25585/60000753
Soil microbial communities from Arlington Agricultural Research Station in Wisconsin and Kellogg Biological Station in Michigan, replicating the bioenergy cropping systems trials (BCSTs)	Agricultural land	USA: Wisconsin	8/30/12	43.95	3300026705	1164108	1032741	-89.38	43.3	10.46936/10.25585/60000726
Soil microbial communities from 10 grassland sites in CA, CO, KS, KY, MN, MO, NM, SC, TX, that have been nitrogen fertilized	Grasslands	USA: Chapel Hill, North Carolina	8/11/11	38.98	3300026674	1164439	1012919	-79.06	35.91	10.46936/10.25585/60007412
Soil microbial communities from watershed of Upper East River, Colorado, USA	Watershed	USA: East River, Colorado	6/23/18	47.32	3300043630	1284068	1284400	-107.04	38.98	10.46936/10.25585/60000016
Soil and sediment microbial communities from the East River, CO, USA	Floodplain	USA: East River, Colorado	9/12/15	51.92	3300012164	1117092	1117143	-106.95	38.92	10.46936/10.25585/60000753
Soil microbial communities from 10 grassland sites in CA, CO, KS, KY, MN, MO, NM, SC, TX, that have been nitrogen fertilized	Grasslands	USA: Gorham, Kansas	9/16/11	40.58	3300026669	1164588	1013039	-99.1	39.05	10.46936/10.25585/60007412
Populus root and rhizosphere microbial communities from Tennessee, USA	Tree plantation	USA: Tennessee	8/14/14	49.78	3300050498	NA	1073264	-83.96	35.84	NA
Roots, rhizosphere and bulk soil microbial communities from poplar common garden sites in Oregon, USA	Agricultural land	USA: Corvallis, Oregon	9/4/20	61.05	3300046725	1309829	1310186	-123.19	44.59	10.46936/10.25585/60000017
Switchgrass rhizosphere and soil microbial communities from various locations in Michigan and Wisconsin, USA	Agricultural land	USA: Bunker Hill, Michigan	8/28/17	53.26	3300051079	1310447	1310537	-84.34	42.44	10.46936/10.25585/60001368
Bulk soil microbial communities from the East River watershed near Crested Butte, Colorado, United States	Floodplain	USA: Colorado	9/15/17	52.69	3300028720	1196561	1196615	-106.95	38.92	10.46936/fics.proj.2017.49991/60006232
Roots, rhizosphere and bulk soil microbial communities from poplar common garden sites in Oregon, USA	Agricultural land	USA: Clatskanie, Oregon	9/9/20	55.57	3300046780	1309689	1310116	-123.27	46.12	10.46936/10.25585/60000017
Soil microbial communities from Satilla River various tidal marshes, Georgia, USA	Wetlands	USA: Georgia	11/11/21	60.69	3300057026	1384798	1384916	-81.49	31	10.46936/10.25585/60008112
Forest soil microbial communities from boreal-temperate forests in Minnesota, USA	Temperate forest	USA: Minnesota	8/8/17	57.1	3300045141	1290592	1290638	-92.3	46.31	10.46936/10.25585/60001316
Soil microbial communities from Russell Ranch Agriculture Facility, UC Davis, California, USA	Agricultural land	USA: California	4/23/20	42.56	3300049294	1319191	1319451	-121.87	38.55	10.46936/10.25585/60001282
Forest soil microbial communities from the Harvard Forest LTER site, Massachusetts, United States	Temperate forest	USA: Massachusetts	10/23/17	57.69	3300037846	1239622	1239760	-72.19	42.53	10.46936/10.25585/60000985
Panicgrass rhizosphere soil microbial communities from growth chamber in LBNL, Berkeley, California, USA	Grasslands	USA: California	10/25/19	43.5	3300049073	1334177	1273773	-121.78	38.53	10.46936/10.25585/60001211
Soil and sediment microbial communities from the East River, CO, USA	Riparian zone	USA: East River, Colorado	8/11/16	50.32	3300019876	1144560	1144680	-106.95	38.92	10.46936/10.25585/60000753
Panicgrass rhizosphere soil microbial communities from growth chamber in LBNL, Berkeley, California, USA	Grasslands	USA: California	10/8/19	51.43	3300049048	1334079	1273668	-121.78	38.53	10.46936/10.25585/60001211
Soil microbial communities from agricultural fields across the midwestern and eastern USA	Agricultural land	USA: Illinois	7/9/19	57.21	3300050229	1315761	1315878	-88.23	41.84	10.46936/10.25585/60001369
Soil microbial communities from agricultural site in Penn Yan, New York, United States	Agricultural land	USA: New York	10/27/14	50.64	3300028597	1184134	1184157	-77.03	42.67	10.46936/10.25585/60000933
Soil microbial communities from subalpine grassland in Crested Butte, Colorado, United States	Grasslands	USA: Crested Butte, Colorado	7/26/18	47.83	3300041977	1270458	1270490	-106.99	38.96	10.46936/10.25585/60001184
Panicgrass rhizosphere soil microbial communities from growth chamber in LBNL, Berkeley, California, USA	Grasslands	USA: California	10/4/19	44.7	3300049016	1334074	1273663	-121.78	38.53	10.46936/10.25585/60001211
Soil microbial communities from Satilla River various tidal marshes, Georgia, USA	Wetlands	USA: Georgia	8/12/21	61.07	3300057050	1384734	1384884	-81.71	30.98	10.46936/10.25585/60008112
Soil microbial communities from the Great Smoky Mountains National Park, Tennessee, USA	Temperate forest	USA: Tennessee	2/4/17	47.04	3300046365	1308280	1308385	-83.5	35.64	10.46936/10.25585/60001234
Soil microbial communities from Jemez River Basin, Valles Caldera National Preserve, New Mexico, USA	Temperate forest	USA: New Mexico	10/17/17	60.18	3300049447	1310961	1310996	-106.53	35.88	10.46936/10.25585/60001385
Soil microbial communities from Rifle, Colorado, USA	Rock core/Sediment	Rifle, Colorado, United States	3/27/13	52.89	3300025325	1165856	1023837	-107.78	39.53	10.46936/10.25585/60000542
Populus soil microbial communities from riparian zone of different river systems in the western United States	Riparian zone	USA: Wyoming	5/1/12	50.89	3300018920	1125794	1125808	-109.63	44.47	10.46936/10.25585/60000770
Rhizosphere and bulk soil microbial communities from Harvard Forest, USA	Temperate forest	Harvard Forest, Massachusetts, USA	9/1/13	41.72	3300027177	1165459	1050160	-72.17	42.55	10.46936/10.25585/60000618
Soil microbial communities from watershed of Upper East River, Colorado, USA	Watershed	USA: East River, Colorado	6/27/18	48.87	3300044255	1284186	1284459	-107.06	38.99	10.46936/10.25585/60000016
Soil microbial communities from Arlington Agricultural Research Station in Wisconsin and Kellogg Biological Station in Michigan, replicating the bioenergy cropping systems trials (BCSTs)	Agricultural land	USA: Wisconsin	8/20/12	47.74	3300026722	1163995	1032903	-89.41	43.43	10.46936/10.25585/60000726
Panicgrass rhizosphere soil microbial communities from growth chamber in LBNL, Berkeley, California, USA	Grasslands	USA: California	11/5/19	48.97	3300049032	1334144	1273738	-121.78	38.53	10.46936/10.25585/60001211
Soil microbial communities from Arlington Agricultural Research Station in Wisconsin and Kellogg Biological Station in Michigan, replicating the bioenergy cropping systems trials (BCSTs)	Agricultural land	USA: Michigan	8/27/12	46.9	3300027450	1163993	1032858	-85.37	42.4	10.46936/10.25585/60000726
Soil microbial communities from Russell Ranch Agriculture Facility, UC Davis, California, USA	Agricultural land	USA: California	4/23/20	42.32	3300049610	1319265	1319488	-121.87	38.55	10.46936/10.25585/60001282
Soil microbial communities from the Harvard Forest Long-term Ecological Research (LTER) site, Massachusetts, USA	Temperate forest	USA: Massachusetts	7/15/19	58.39	3300044653	1282631	1282659	-72.12	42.3	10.46936/10.25585/60001340
Soil microbial communities from artificial tropical rainforest in Tucson, Arizona, USA	Unclassified	USA: Arizona	11/8/19	59.32	3300045953	1307983	1308022	-110.85	32.58	10.46936/fics.proj.2019.50971/60000130
Soil microbial communities from Satilla River various tidal marshes, Georgia, USA	Wetlands	USA: Georgia	11/11/21	61.42	3300056878	1384696	1384865	-81.49	31	10.46936/10.25585/60008112
Soil and ectomycorrhiza microbial communities from Populus trichocarpa stands in riparian zones in the Pacific Northwest, United States	Riparian zone	USA: Washington	8/18/17	49.91	3300031366	1202070	1202106	-121.92	47.67	10.46936/10.25585/60000790
Roots, rhizosphere and bulk soil microbial communities from poplar common garden sites in Oregon, USA	Agricultural land	USA: Corvallis, Oregon	9/4/20	59.78	3300047672	1309839	1310191	-123.19	44.59	10.46936/10.25585/60000017
Soil microbial communities from Satilla River various tidal marshes, Georgia, USA	Wetlands	USA: Georgia	8/12/21	60.06	3300056887	1384812	1384923	-81.71	30.98	10.46936/10.25585/60008112
Populus soil microbial communities from riparian zone of different river systems in the western United States	Riparian zone	USA: Arizona	5/1/12	51.94	3300018466	1125784	1125803	-109.14	33.59	10.46936/10.25585/60000770
Forest soil microbial communities from multiple locations in Canada and USA	Temperate forest	USA: Davy Crockett National Forest, Groveton, Texas	12/2/12	46.29	3300027061	1166245	1014298	-95.15	31.11	10.46936/10.25585/60007402
Forest soil microbial communities from multiple locations in Canada and USA	Temperate forest	USA: Davy Crockett National Forest, Groveton, Texas	12/2/12	44.24	3300027817	1165627	1014343	-95.15	31.11	10.46936/10.25585/60007402
Soil microbial communities from Jackson County, Colorado, USA	Unclassified	USA: Colorado	7/21/20	54.38	3300044835	1290932	1291010	-106.05	40.44	10.46936/fics.proj.2018.50380/60000036
Soil microbial communities from Russell Ranch Agriculture Facility, UC Davis, California, USA	Agricultural land	USA: California	4/23/20	48.68	3300049338	1319693	1319854	-121.87	38.55	10.46936/10.25585/60001282
Sorghum rhizosphere and bulk soil microbial communities from University of Arizona Maricopa Agricultural Center, AZ, USA	Agricultural land	USA: Maricopa, Arizona	5/18/21	54.39	3300059411	1385679	1385808	-111.97	33.08	10.46936/fics.proj.2021.60045/60000398
Forest soil microbial communities from various locations in the USA	Temperate forest	USA: Wyoming	7/30/21	53.01	3300055370	1359258	1359301	-106.63	41.03	10.46936/10.25585/60008101
Soil microbial communities from Russell Ranch Agriculture Facility, UC Davis, California, USA	Agricultural land	USA: California	4/23/20	49.2	3300049375	1319757	1319886	-121.87	38.55	10.46936/10.25585/60001282
Soil microbial communities from Russell Ranch Agriculture Facility, UC Davis, California, USA	Agricultural land	USA: California	4/23/20	41.3	3300049502	1319295	1319503	-121.87	38.55	10.46936/10.25585/60001282
Soil microbial communities from watershed of Upper East River, Colorado, USA	Watershed	USA: East River, Colorado	6/20/18	48.83	3300042990	1283928	1284330	-107	38.99	10.46936/10.25585/60000016
Switchgrass rhizosphere and soil microbial communities from various locations in Michigan and Wisconsin, USA	Agricultural land	USA: Bunker Hill, Michigan	9/11/17	51.24	3300051185	1310481	1310554	-84.34	42.44	10.46936/10.25585/60001368
Forest soil microbial communities from Harvard Forest Long Term Ecological Research (LTER) site in Petersham, MA, for long-term soil warming studies	Temperate forest	Harvard Forest LTER, Petersham, MA, USA	10/26/11	45.06	3300027094	1164609	1018226	-72.17	42.47	10.46936/10.25585/60000545
Soil microbial communities from Mount St. Helens National Volcunic Monument, Washington, USA	Unclassified	USA: Mount St. Helens National Volcunic Monument, Washington	6/25/21	58.42	3300052301	1330760	1330824	-122.17	46.24	10.46936/10.25585/60000499
Soil microbial communities from the Great Smoky Mountains National Park, Tennessee, USA	Temperate forest	USA: Tennessee	9/1/18	47.46	3300047633	1308374	1308432	-83.5	35.64	10.46936/10.25585/60001234
Soil microbial communities from Russell Ranch Agriculture Facility, UC Davis, California, USA	Agricultural land	USA: California	4/23/20	41.73	3300049239	1319085	1319398	-121.87	38.55	10.46936/10.25585/60001282
Soil microbial communities from Russell Ranch Agriculture Facility, UC Davis, California, USA	Agricultural land	USA: California	4/23/20	49.76	3300049314	1319669	1319842	-121.87	38.55	10.46936/10.25585/60001282
Systems level insights into methane cycling in arid and semi-arid ecosystems	Desert	USA: California	5/30/16	51.58	3300024430	1140156	1140297	-116.25	33.31	10.46936/10.25585/60001056
Soil microbial communities from Mount St. Helens National Volcunic Monument, Washington, USA	Unclassified	USA: Mount St. Helens National Volcunic Monument, Washington	6/25/21	56.7	3300050465	1330814	1330851	-122.17	46.24	10.46936/10.25585/60000499
Soil microbial communities from Russell Ranch Agriculture Facility, UC Davis, California, USA	Agricultural land	USA: California	4/23/20	49.9	3300049342	1319701	1319858	-121.87	38.55	10.46936/10.25585/60001282
Soil microbial communities from Russell Ranch Agriculture Facility, UC Davis, California, USA	Agricultural land	USA: California	4/23/20	48.85	3300049751	1319171	1319441	-121.87	38.55	10.46936/10.25585/60001282
Soil microbial communities from watershed of Upper East River, Colorado, USA	Watershed	USA: East River, Colorado	6/20/18	48.36	3300043346	1283924	1284328	-107	38.99	10.46936/10.25585/60000016
Soil microbial communities from the Great Smoky Mountains National Park, Tennessee, USA	Temperate forest	USA: Tennessee	9/23/17	46.8	3300046398	1308328	1308409	-83.48	35.68	10.46936/10.25585/60001234
Genome sequencing of Microcoleus cyanobacteria isolates from Utah, USA	Soil crust	USA: Moab, Utah	4/25/99	59.83	3300012921	1127071	1127076	-109.55	38.57	10.46936/10.25585/60001047
Soil microbial communities from watershed of Upper East River, Colorado, USA	Watershed	USA: East River, Colorado	6/27/18	48.36	3300043663	1284154	1284443	-107.06	38.99	10.46936/10.25585/60000016
Soil microbial communities from Everglades Agricultural Area, Florida, United States	Agricultural land	USA: Florida	7/17/17	60.38	3300036835	1228636	1228723	-80.63	26.65	10.46936/10.25585/60000949
Soil microbial communities from Jemez River Basin, Valles Caldera National Preserve, New Mexico, USA	Temperate forest	USA: New Mexico	10/17/17	60.22	3300049454	1310969	1311000	-105.54	35.88	10.46936/10.25585/60001385
Roots, rhizosphere and bulk soil microbial communities from poplar common garden sites in Oregon, USA	Agricultural land	USA: Corvallis, Oregon	9/4/20	59.68	3300046657	1309697	1310120	-123.19	44.59	10.46936/10.25585/60000017
Peat soil microbial communities from Marcell Experimental Forest, MN, USA	Wetlands	USA: Minnesota	8/14/18	56.43	3300040759	1281216	1265335	-93.45	47.51	10.46936/10.25585/60001280
Switchgrass rhizosphere and soil microbial communities from various locations in Michigan and Wisconsin, USA	Agricultural land	USA: Bunker Hill, Michigan	11/19/20	58.98	3300050652	1338920	1338972	-84.34	42.44	10.46936/10.25585/60001368
Soil microbial communities from subalpine grassland in Crested Butte, Colorado, United States	Grasslands	USA: Crested Butte, Colorado	7/23/18	47.63	3300041812	1270062	1270161	-107.03	38.96	10.46936/10.25585/60001184
Biological soil crust microbial communities from Mojave Desert, California, United States	Soil crust	USA: California	9/9/18	51.38	3300035674	1242374	1242385	-115.39	34.17	10.46936/fics.proj.2018.50356/60000035
Soil microbial communities from Arlington Agricultural Research Station in Wisconsin and Kellogg Biological Station in Michigan, replicating the bioenergy cropping systems trials (BCSTs)	Agricultural land	USA: Michigan	8/27/12	47.69	3300026944	1164085	1032837	-85.37	42.4	10.46936/10.25585/60000726
Soil microbial communities from subalpine grassland in Crested Butte, Colorado, United States	Grasslands	USA: Crested Butte, Colorado	7/31/18	46.99	3300041836	1270100	1270180	-107.03	38.97	10.46936/10.25585/60001184
Forest soil microbial communities from Eldorado National Forest, California, USA	Temperate forest	USA: California	6/7/17	50.74	3300035669	1239295	1239315	-120.28	38.78	10.46936/10.25585/60000967
Soil microbial communities from Arlington Agricultural Research Station in Wisconsin and Kellogg Biological Station in Michigan, replicating the bioenergy cropping systems trials (BCSTs)	Agricultural land	USA: Wisconsin	8/29/12	43.69	3300026936	1164100	1021035	-89.38	43.3	10.46936/10.25585/60000726
Soil microbial communities from H.J. Andrews Experimental Forest, Oregon, United States	Temperate forest	USA: Oregon	7/10/17	44.92	3300026467	1186218	1186281	-122.22	44.23	10.46936/10.25585/60000871
Peat soil microbial communities from Marcell Experimental Forest, MN, USA	Wetlands	USA: Minnesota	8/14/18	55.62	3300040946	1281215	1265336	-93.45	47.51	10.46936/10.25585/60001280
Soil microbial communities from the Great Smoky Mountains National Park, Tennessee, USA	Temperate forest	USA: Tennessee	12/15/17	45.71	3300046403	1308342	1308416	-83.48	35.68	10.46936/10.25585/60001234
Soil microbial communities from watershed of Upper East River, Colorado, USA	Watershed	USA: East River, Colorado	6/23/18	46.89	3300043627	1284058	1284395	-107.04	38.98	10.46936/10.25585/60000016
Soil microbial communities from Everglades Agricultural Area, Florida, United States	Agricultural land	USA: Florida	12/5/17	63.1	3300036843	1228662	1228736	-80.63	26.65	10.46936/10.25585/60000949
Forest soil microbial communities from various locations in the USA	Temperate forest	USA: Wyoming	7/30/21	57.54	3300057247	1359266	1359305	-106.63	41.03	10.46936/10.25585/60008101
Soil microbial communities from Russell Ranch Agriculture Facility, UC Davis, California, USA	Agricultural land	USA: California	4/23/20	50.86	3300049267	1319577	1319796	-121.87	38.55	10.46936/10.25585/60001282
Forest soil microbial communities from various locations in the USA	Temperate forest	USA: Wyoming	7/29/21	51.91	3300052934	1359238	1359291	-106.15	41.12	10.46936/10.25585/60008101
Soil microbial communities from Jackson County, Colorado, USA	Unclassified	USA: Colorado	7/21/20	61.66	3300044817	1290952	1291020	-106.07	40.49	10.46936/fics.proj.2018.50380/60000036
Vadose zone soil and rhizosphere microbial communities from the Eel River Critical Zone Observatory, Northern California to study diel carbon cycling	Vadose zone	USA: California	6/16/16	47.77	3300012930	1117866	1117928	-123.64	39.73	10.46936/10.25585/60000754
Soil and sediment microbial communities from the East River, CO, USA	Riparian zone	USA: East River, Colorado	8/8/16	51.9	3300019883	1144604	1144702	-107	38.99	10.46936/10.25585/60000753
Grasslands soil microbial communities from the Angelo Coastal Reserve, California, USA	Grasslands	USA: Angelo Coastal Reserve, California	7/13/15	50.74	3300010335	1101872	1102046	-123.65	39.72	10.46936/10.25585/60000762
Panicgrass rhizosphere soil microbial communities from growth chamber in LBNL, Berkeley, California, USA	Grasslands	USA: California	10/13/19	49.43	3300049192	1334101	1273692	-121.78	38.53	10.46936/10.25585/60001211
Soil microbial communities from 10 grassland sites in CA, CO, KS, KY, MN, MO, NM, SC, TX, that have been nitrogen fertilized	Temperate forest	USA: Browns Valley, California	6/10/11	38.26	3300027514	1164853	1012835	-121.28	39.24	10.46936/10.25585/60007412
Agricultural soil microbial communities from Utah and Georgia to study Nitrogen management	Agricultural land	USA: Georgia	6/18/14	54.3	3300027765	1165588	1082368	-83.42	33.88	10.46936/10.25585/60000605
Soil microbial communities from the Great Smoky Mountains National Park, Tennessee, USA	Temperate forest	USA: Tennessee	6/4/18	49.58	3300047629	1308366	1308428	-83.48	35.68	10.46936/10.25585/60001234
Roots, rhizosphere and bulk soil microbial communities from poplar common garden sites in Oregon, USA	Agricultural land	USA: Clatskanie, Oregon	9/9/20	56.38	3300046796	1309785	1310164	-123.27	46.12	10.46936/10.25585/60000017
Soil microbial communities from 10 grassland sites in CA, CO, KS, KY, MN, MO, NM, SC, TX, that have been nitrogen fertilized	Grasslands	USA: Manhattan, Kansas	9/15/11	48.29	3300026656	1165093	1012979	-96.58	39.07	10.46936/10.25585/60007412
Soil microbial communities from agricultural fields across the midwestern and eastern USA	Agricultural land	USA: Wisconsin	7/8/19	59.27	3300051097	1315721	1315858	-89.33	43.3	10.46936/10.25585/60001369
Arabidopsis, maize, boechera and miscanthus rhizosphere microbial communities from different US locations	Unclassified	USA: North Carolina	6/13/10	52.97	3300012484	1119394	1119461	-79.05	35.91	10.46936/10.25585/60000944
Soil microbial communities from watershed of Upper East River, Colorado, USA	Watershed	USA: East River, Colorado	6/19/18	51.42	3300043606	1283868	1284300	-107.01	38.99	10.46936/10.25585/60000016
Salt pond water, soil and salt crust microbial communities from South San Francisco under conditions of wetland restoration.	Wetlands	South San Francisco, USA	7/11/14	53.24	3300026135	1166455	1092432	-122.13	37.5	10.46936/10.25585/60000820
Soil microbial communities from artificial tropical rainforest in Tucson, Arizona, USA	Unclassified	USA: Arizona	11/16/19	58.99	3300045886	1307921	1307991	-110.85	32.58	10.46936/fics.proj.2019.50971/60000130
Systems level insights into methane cycling in arid and semi-arid ecosystems	Desert	USA: California	5/30/16	49.22	3300021184	1140144	1140291	-116.25	33.3	10.46936/10.25585/60001056
Soil microbial communities from Holy Fire Burn scar, Cleveland National Forest, California, USA	Temperate forest	USA: California	1/22/19	57.4	3300048997	1307851	1307888	-117.46	33.67	10.46936/10.25585/60001382
Panicgrass rhizosphere soil microbial communities from growth chamber in LBNL, Berkeley, California, USA	Grasslands	USA: California	11/5/19	46.71	3300049712	1334182	1273779	-121.78	38.53	10.46936/10.25585/60001211
Forest soil microbial communities from multiple locations in Canada and USA	Temperate forest	USA: Davy Crockett National Forest, Groveton, Texas	12/2/12	48.01	3300026899	1165841	1014307	-95.15	31.11	10.46936/10.25585/60007402
Soil microbial communities from watershed of Upper East River, Colorado, USA	Watershed	USA: East River, Colorado	6/15/18	48.6	3300044248	1283804	1284268	-106.95	38.92	10.46936/10.25585/60000016
Panicgrass rhizosphere soil microbial communities from growth chamber in LBNL, Berkeley, California, USA	Grasslands	USA: California	10/21/19	52.6	3300049208	1334122	1273714	-121.78	38.53	10.46936/10.25585/60001211
Populus soil microbial communities from riparian zone of different river systems in the western United States	Riparian zone	USA: Utah	5/1/12	50.9	3300017965	1125780	1125801	-109.53	37.9	10.46936/10.25585/60000770
Soil microbial communities from Russell Ranch Agriculture Facility, UC Davis, California, USA	Agricultural land	USA: California	4/23/20	49.83	3300049602	1319603	1319809	-121.87	38.55	10.46936/10.25585/60001282
Systems level insights into methane cycling in arid and semi-arid ecosystems	Desert	USA: California	1/20/20	50.31	3300041971	1270423	1270433	-116.25	33.31	10.46936/10.25585/60001056
Soil microbial communities from Los Alamos National Laboratory, New Mexico, USA	Unclassified	USA: New Mexico	9/10/20	59.27	3300053777	1288757	1288794	-106.3	35.88	10.46936/10.25585/60001346
Soil microbial communities from 10 grassland sites in CA, CO, KS, KY, MN, MO, NM, SC, TX, that have been nitrogen fertilized	Grasslands	USA: Chapel Hill, North Carolina	8/11/11	41.99	3300026685	1165221	1012904	-79.06	35.91	10.46936/10.25585/60007412
Soil and plant litter microbial communities from temperate forests in California, United States	Temperate forest	USA: California	10/19/16	48.97	3300023056	1157401	1157433	-123.41	40.38	10.46936/10.25585/60000747
Vadose zone soil and rhizosphere microbial communities from the Eel River Critical Zone Observatory, Northern California to study diel carbon cycling	Vadose zone	USA: California	6/16/16	40.03	3300015054	1117883	1117932	-123.64	39.73	10.46936/10.25585/60000754
Terrestrial soil microbial communities with and without Nitrogen fertilizer from Kellogg Biological Station, Michigan, USA	Unclassified	USA: Kellog Biological Station, Michigan	7/20/15	48.69	3300010400	1111854	1111868	-85.37	42.39	10.46936/10.25585/60000624
Soil microbial communities from artificial tropical rainforest in Tucson, Arizona, USA	Unclassified	USA: Arizona	9/16/19	59.77	3300045975	1307909	1307985	-110.85	32.58	10.46936/fics.proj.2019.50971/60000130
Soil microbial communities from Nachusa Grasslands, Illinois, United States	Grasslands	USA: Illinois	10/13/17	47.91	3300037393	1256343	1256404	-89.35	41.9	10.46936/10.25585/60001237
Soil microbial communities from Satilla River various tidal marshes, Georgia, USA	Wetlands	USA: Georgia	11/12/21	61.84	3300056972	1384678	1384856	-81.57	31.01	10.46936/10.25585/60008112
Roots, rhizosphere and bulk soil microbial communities from poplar common garden sites in Oregon, USA	Agricultural land	USA: Corvallis, Oregon	9/4/20	61.06	3300049441	1309731	1310137	-123.19	44.59	10.46936/10.25585/60000017
Soil microbial communities from Jackson County, Colorado, USA	Unclassified	USA: Colorado	7/21/20	58.17	3300044704	1290904	1290996	-106.1	40.38	10.46936/fics.proj.2018.50380/60000036
Soil and sediment microbial communities from the East River, CO, USA	Floodplain	USA: East River, Colorado	9/17/15	53.15	3300011436	1120500	1120554	-107	38.98	10.46936/10.25585/60000753
Soil and sediment microbial communities from the East River, CO, USA	Floodplain	USA: East River, Colorado	9/18/15	48.82	3300011412	1120432	1120520	-106.91	38.89	10.46936/10.25585/60000753
Soil microbial communities from watershed of Upper East River, Colorado, USA	Watershed	USA: East River, Colorado	6/20/18	48.32	3300043377	1283930	1284331	-107	38.99	10.46936/10.25585/60000016
Soil and sediment microbial communities from the East River, CO, USA	Riparian zone	USA: East River, Colorado	8/3/16	52.14	3300020004	1144664	1144732	-107	38.98	10.46936/10.25585/60000753
Forest soil microbial communities from Harvard Forest Long Term Ecological Research (LTER) site in Petersham, MA, for long-term soil warming studies	Temperate forest	USA: Harvard Forest LTER, Petersham, MA	10/27/11	46.03	3300027171	1164462	1018277	-72.18	42.55	10.46936/10.25585/60000545
Bulk soil microbial communities from the East River watershed near Crested Butte, Colorado, United States	Floodplain	USA: Colorado	6/8/17	52.04	3300028715	1196553	1196611	-106.95	38.92	10.46936/fics.proj.2017.49991/60006232
Soil and sediment microbial communities from the East River, CO, USA	Floodplain	USA: East River, Colorado	9/16/16	54.62	3300015250	1135007	1135086	-106.95	38.92	10.46936/10.25585/60000753
Panicgrass rhizosphere soil microbial communities from growth chamber in LBNL, Berkeley, California, USA	Grasslands	USA: California	10/8/19	43.97	3300049055	1334158	1273753	-121.78	38.53	10.46936/10.25585/60001211
Soil and sediment microbial communities from the East River, CO, USA	Floodplain	USA: East River, Colorado	9/17/15	50.05	3300011444	1120510	1120559	-107	38.98	10.46936/10.25585/60000753
Soil microbial communities from Russell Ranch Agriculture Facility, UC Davis, California, USA	Agricultural land	USA: California	4/23/20	51.3	3300049309	1319653	1319834	-121.87	38.55	10.46936/10.25585/60001282
Soil microbial communities from Jemez River Basin, Valles Caldera National Preserve, New Mexico, USA	Temperate forest	USA: New Mexico	9/15/17	60.35	3300048086	1310955	1310993	-106.54	35.88	10.46936/10.25585/60001385
Peat soil microbial communities from Marcell Experimental Forest, MN, USA	Wetlands	USA: Minnesota	8/14/18	55.82	3300038417	1265278	1265350	-93.45	47.51	10.46936/10.25585/60001280
Terrestrial cyanobacterial communities with co-occurring heterotrophs from various environments and locations	Soil crust	USA: California	5/27/06	74.57	3300035001	1237711	1237754	-115.8	33.89	10.46936/10.25585/60001171
Soil and sediment microbial communities from the East River, CO, USA	Riparian zone	USA: East River, Colorado	8/12/16	51.91	3300021363	1144552	1144676	-106.9	38.91	10.46936/10.25585/60000753
Soil microbial communities from Mediterranean grasslands, California	Grasslands	USA: Hopland, California	12/31/08	46.48	3300004153	1059937	1003784	-123.07	38.99	10.46936/10.25585/60000611
Populus rhizosphere microbial communities from soil in West Virginia and Oregon, United States	Agricultural land	USA: Oregon	5/2/18	49.63	3300035247	1240677	1240724	-122.99	46.11	10.46936/10.25585/60000901
Populus soil microbial communities from riparian zone of different river systems in the western United States	Riparian zone	USA: Utah	5/1/12	52.2	3300019377	1125776	1125799	-109.54	38.03	10.46936/10.25585/60000770
Grasslands soil microbial communities from the Angelo Coastal Reserve, California, USA	Grasslands	USA: California: Angelo Coastal Reserve	10/9/14	58.11	3300026550	1165990	1057307	-123.63	39.74	10.46936/10.25585/60000762
Hardwood forest soil microbial communities from various locations in the United States	Temperate forest	USA: Indiana	8/14/17	50.18	3300031823	1200307	1200356	-86.47	39.08	10.46936/10.25585/60000846
Soil microbial communities from Mount St. Helens National Volcunic Monument, Washington, USA	Unclassified	USA: Mount St. Helens National Volcunic Monument, Washington	6/25/21	60.45	3300050471	1330758	1330823	-122.17	46.24	10.46936/10.25585/60000499
Switchgrass rhizosphere and soil microbial communities from various locations in Michigan and Wisconsin, USA	Agricultural land	USA: Bunker Hill, Michigan	8/28/17	53.36	3300051078	1310445	1310536	-84.34	42.44	10.46936/10.25585/60001368
Terrestrial soil microbial communities with and without Nitrogen fertilizer from Kellogg Biological Station, Michigan, USA	Unclassified	USA: Kellog Biological Station, Michigan	7/20/15	48.58	3300010397	1111858	1111870	-85.37	42.39	10.46936/10.25585/60000624
Populus root and rhizosphere microbial communities from Tennessee, USA	Tree plantation	USA: Tennessee	8/14/14	48.49	3300050499	NA	1073265	-83.96	35.84	NA
Soil microbial communities from Russell Ranch Agriculture Facility, UC Davis, California, USA	Agricultural land	USA: California	4/23/20	51.11	3300049361	1319747	1319881	-121.87	38.55	10.46936/10.25585/60001282
Soil microbial communities from 10 grassland sites in CA, CO, KS, KY, MN, MO, NM, SC, TX, that have been nitrogen fertilized	Grasslands	USA: Gorham, Kansas	9/16/11	35.16	3300026668	1165097	1013036	-99.1	39.05	10.46936/10.25585/60007412
Terrestrial cyanobacterial communities with co-occurring heterotrophs from various environments and locations	Desert	USA: California	6/13/06	64.93	3300039306	1266659	1266696	-115.8	33.76	10.46936/10.25585/60001171
Soil microbial communities from Arlington Agricultural Research Station in Wisconsin and Kellogg Biological Station in Michigan, replicating the bioenergy cropping systems trials (BCSTs)	Agricultural land	USA: Michigan	8/27/12	46.8	3300027437	1163991	1032843	-85.37	42.4	10.46936/10.25585/60000726
Soil microbial communities from H.J. Andrews Experimental Forest, Oregon, United States	Temperate forest	USA: Oregon	7/10/17	50.8	3300026376	1186244	1186294	-122.22	44.23	10.46936/10.25585/60000871
Soil microbial communities from Loxahatchee National Wildlife Refuge, Florida, United States	Wetlands	USA: Florida	11/11/18	52.33	3300032892	1232754	1232779	-80.25	26.51	10.46936/10.25585/60001011
Soil microbial communities from watershed of Upper East River, Colorado, USA	Watershed	USA: East River, Colorado	6/14/18	48.19	3300043500	1283770	1284251	-106.99	38.96	10.46936/10.25585/60000016
Soil and sediment microbial communities from the East River, CO, USA	Floodplain	USA: East River, Colorado	9/12/15	49.95	3300012143	1117096	1117145	-106.95	38.92	10.46936/10.25585/60000753
Soil microbial communities from Nachusa Grasslands, Illinois, United States	Grasslands	USA: Illinois	10/13/17	48.02	3300037865	1256391	1256428	-89.32	41.89	10.46936/10.25585/60001237
Soil microbial communities from 10 grassland sites in CA, CO, KS, KY, MN, MO, NM, SC, TX, that have been nitrogen fertilized	Grasslands	USA: Chapel Hill, North Carolina	8/11/11	40.23	3300026930	1164855	1012886	-79.06	35.91	10.46936/10.25585/60007412
Soil microbial communities from Satilla River various tidal marshes, Georgia, USA	Wetlands	USA: Georgia	11/12/21	60.62	3300059599	1384806	1384920	-81.57	31	10.46936/10.25585/60008112
Bulk soil microbial communities from the East River watershed near Crested Butte, Colorado, United States	Floodplain	USA: Colorado	6/8/17	51.49	3300028884	1196543	1196606	-106.95	38.92	10.46936/fics.proj.2017.49991/60006232
Roots, rhizosphere and bulk soil microbial communities from poplar common garden sites in Oregon, USA	Agricultural land	USA: Clatskanie, Oregon	9/9/20	56	3300047311	1309797	1310170	-123.27	46.12	10.46936/10.25585/60000017
Leaf surface microbial communities from various plants in UC Gill Tract Community Farm, Albany, California, United States	Agricultural land	USA: California	11/1/17	53.09	3300031996	1203083	1203104	-122.3	37.89	10.46936/10.25585/60000857
Forest soil microbial communities from Harvard Forest Long Term Ecological Research (LTER) site in Petersham, MA, for long-term soil warming studies	Temperate forest	Harvard Forest LTER, Petersham, MA, USA	10/26/11	45.1	3300027104	1164610	1018232	-72.17	42.47	10.46936/10.25585/60000545
Forest soil microbial communities from Barre Woods Harvard Forest LTER site, Petersham, Massachusetts, United States	Temperate forest	USA: Massachusetts	5/24/17	47.87	3300021478	1159561	1159600	-72.18	42.48	10.46936/fics.proj.2016.49483/60006003
Roots, rhizosphere and bulk soil microbial communities from poplar common garden sites in Oregon, USA	Agricultural land	USA: Clatskanie, Oregon	9/9/20	59.31	3300046824	1309833	1310188	-123.27	46.12	10.46936/10.25585/60000017
Soil microbial communities from uranium-contaminated sites across the Upper Colorado River Basin region	Contaminated	USA: Wyoming	8/29/15	48.42	3300027075	1159422	1159441	-108.4	42.99	10.46936/10.25585/60001052
Soil microbial and viral communities from tomato field in UC Davis, California, USA	Agricultural land	USA: Davis, California	8/15/18	34.22	3300051360	1320868	1320941	-121.88	38.55	10.46936/10.25585/60001236
Soil microbial communities from Satilla River various tidal marshes, Georgia, USA	Wetlands	USA: Georgia	11/11/21	60.02	3300056879	1384716	1384875	-81.49	31	10.46936/10.25585/60008112
Soil microbial communities from Arlington Agricultural Research Station in Wisconsin and Kellogg Biological Station in Michigan, replicating the bioenergy cropping systems trials (BCSTs)	Agricultural land	USA: Wisconsin	8/30/12	45.2	3300026717	1164041	1032774	-89.38	43.3	10.46936/10.25585/60000726
Soil fungal communities from Pine and Eucalyptus forests in California, United States and New South Wales, Australia	Temperate forest	USA: California	9/7/18	59.71	3300036799	1243000	1243085	-121	35.5	10.46936/10.25585/60001406
Soil and sediment microbial communities from the East River, CO, USA	Floodplain	USA: East River, Colorado	9/17/15	50.09	3300011421	1120508	1120558	-107	38.98	10.46936/10.25585/60000753
Soil microbial communities from watershed of Upper East River, Colorado, USA	Watershed	USA: East River, Colorado	6/27/18	48.58	3300043657	1284172	1284452	-107.06	38.99	10.46936/10.25585/60000016
Amended soil microbial communities from New York, USA to study carbon cycling	Agricultural land	USA: Mt. Pleasant research farm, Cornell University, New York	11/6/13	49.66	3300012951	1127672	1127693	-76.38	42.45	10.46936/10.25585/60000700
Soil microbial communities from watershed of Upper East River, Colorado, USA	Watershed	USA: East River, Colorado	6/22/18	46.38	3300044903	1284018	1284375	-107.03	38.96	10.46936/10.25585/60000016
Peat soil microbial communities from Marcell Experimental Forest, MN, USA	Wetlands	USA: Minnesota	8/14/18	56.4	3300039251	1265276	1265349	-93.45	47.51	10.46936/10.25585/60001280
Soil microbial communities from Satilla River various tidal marshes, Georgia, USA	Wetlands	USA: Georgia	11/13/21	63.74	3300056864	1384674	1384854	-81.49	30.99	10.46936/10.25585/60008112
Soil microbial communities from agricultural fields across the midwestern and eastern USA	Agricultural land	USA: Illinois	7/8/19	57.57	3300050228	1315759	1315877	-88.23	41.84	10.46936/10.25585/60001369
Vadose zone soil and rhizosphere microbial communities from the Eel River Critical Zone Observatory, Northern California to study diel carbon cycling	Vadose zone	USA: California	6/14/16	49.43	3300012685	1117851	1117923	-123.64	39.73	10.46936/10.25585/60000754
Peat soil microbial communities from Marcell Experimental Forest, MN, USA	Wetlands	USA: Minnesota	8/14/18	55.01	3300041416	1281217	1265388	-93.45	47.51	10.46936/10.25585/60001280
Soil microbial communities from watershed of Upper East River, Colorado, USA	Watershed	USA: East River, Colorado	6/16/18	48.89	3300043582	1283830	1284281	-106.98	38.93	10.46936/10.25585/60000016
Panicgrass rhizosphere soil microbial communities from growth chamber in LBNL, Berkeley, California, USA	Grasslands	USA: California	10/8/19	49.66	3300049049	1334081	1273670	-121.78	38.53	10.46936/10.25585/60001211
Soil microbial communities from Satilla River various tidal marshes, Georgia, USA	Wetlands	USA: Georgia	8/12/21	59.48	3300060291	1384792	1384913	-81.71	30.98	10.46936/10.25585/60008112
Soil microbial communities from Los Alamos National Laboratory, New Mexico, USA	Unclassified	USA: New Mexico	7/28/20	61.49	3300049136	1288695	1288763	-106.3	35.88	10.46936/10.25585/60001346
Soil microbial communities from Russell Ranch Agriculture Facility, UC Davis, California, USA	Agricultural land	USA: California	4/23/20	52.27	3300049253	1319573	1319794	-121.87	38.55	10.46936/10.25585/60001282
Soil microbial communities from watershed of Upper East River, Colorado, USA	Watershed	USA: East River, Colorado	6/28/18	49.45	3300043682	1284230	1284481	-107.06	38.98	10.46936/10.25585/60000016
Hardwood forest soil microbial communities from various locations in the United States	Temperate forest	USA: Indiana	8/14/17	50.69	3300031715	1200303	1200354	-86.47	39.08	10.46936/10.25585/60000846
Soil microbial communities from West Virginia University Organic Research Farm, Morgantown, WV, United States	Agricultural land	USA: West Virginia	3/25/18	51.86	3300032013	1205970	1206067	-79.94	39.65	10.46936/10.25585/60000955
Soil microbial communities from agricultural site in Penn Yan, New York, United States	Agricultural land	USA: New York	10/27/14	47.95	3300028587	1184150	1184165	-77.03	42.67	10.46936/10.25585/60000933
Soil and sediment microbial communities from the East River, CO, USA	Floodplain	USA: East River, Colorado	9/18/15	49.59	3300011430	1120430	1120519	-106.91	38.89	10.46936/10.25585/60000753
Soil microbial communities from Los Alamos National Laboratory, New Mexico, USA	Unclassified	USA: New Mexico	9/10/20	54.46	3300049144	1288747	1288789	-106.3	35.88	10.46936/10.25585/60001346
Soil microbial communities from H.J. Andrews Experimental Forest, Oregon, United States	Temperate forest	USA: Oregon	7/10/17	50.53	3300026507	1186240	1186292	-122.22	44.23	10.46936/10.25585/60000871
Soil and sediment microbial communities from the East River, CO, USA	Floodplain	USA: East River, Colorado	9/13/16	54.01	3300015256	1135009	1135087	-106.95	38.92	10.46936/10.25585/60000753
Soil microbial communities from Satilla River various tidal marshes, Georgia, USA	Wetlands	USA: Georgia	11/13/21	59.97	3300057015	1384800	1384917	-81.49	30.99	10.46936/10.25585/60008112
Soil microbial communities from watershed of Upper East River, Colorado, USA	Watershed	USA: East River, Colorado	6/22/18	48.91	3300043389	1284038	1284385	-107.03	38.96	10.46936/10.25585/60000016
Soil microbial communities from Arlington Agricultural Research Station in Wisconsin and Kellogg Biological Station in Michigan, replicating the bioenergy cropping systems trials (BCSTs)	Agricultural land	USA: Wisconsin	8/1/12	43.45	3300027469	1164143	1040289	-89.38	43.3	10.46936/10.25585/60000726
Soil microbial communities from Holy Fire Burn scar, Cleveland National Forest, California, USA	Temperate forest	USA: California	10/8/18	59.91	3300049002	1307863	1307894	-117.47	33.7	10.46936/10.25585/60001382
Soil and sediment microbial communities from the East River, CO, USA	Floodplain	USA: East River, Colorado	9/13/16	53.45	3300014874	1135031	1135098	-106.95	38.92	10.46936/10.25585/60000753
Soil microbial communities from artificial tropical rainforest in Tucson, Arizona, USA	Unclassified	USA: Arizona	9/13/19	59.49	3300049730	1307927	1307994	-110.85	32.58	10.46936/fics.proj.2019.50971/60000130
Soil and biocrust microbial communities from Mojave Desert, California, United States	Sub-biocrust	USA: California	8/4/18	49.64	3300034377	1229238	1229331	-115.66	34.79	10.46936/10.25585/60000926
Sorghum rhizosphere and bulk soil microbial communities from University of Arizona Maricopa Agricultural Center, AZ, USA	Agricultural land	USA: Maricopa, Arizona	8/10/21	50.71	3300059422	1385715	1385826	-111.97	33.08	10.46936/fics.proj.2021.60045/60000398
Natural and restored wetland microbial communities from the San Francisco Bay, California, USA, that impact long-term carbon sequestration	Paddy field/soil	USA: Twitchell Island, California	8/16/13	51.68	3300026020	1165046	1072523	-121.65	38.11	10.46936/10.25585/60000697
Roots, rhizosphere and bulk soil microbial communities from poplar common garden sites in Oregon, USA	Agricultural land	USA: Corvallis, Oregon	9/4/20	62.03	3300046716	1309757	1310150	-123.19	44.59	10.46936/10.25585/60000017
Panicgrass rhizosphere soil microbial communities from growth chamber in LBNL, Berkeley, California, USA	Grasslands	USA: California	10/25/19	52.14	3300049025	1334136	1273729	-121.78	38.53	10.46936/10.25585/60001211
Soil microbial and viral communities from tomato field in UC Davis, California, USA	Agricultural land	USA: Davis, California	8/15/18	47.91	3300051358	1320864	1320939	-121.87	38.54	10.46936/10.25585/60001236
Soil microbial communities from Jemez River Basin, Valles Caldera National Preserve, New Mexico, USA	Temperate forest	USA: New Mexico	4/2/17	60.26	3300049792	1310941	1310986	-106.53	35.88	10.46936/10.25585/60001385
Soil microbial communities from Mediterranean grasslands, California	Grasslands	USA: Hopland, California	8/31/08	48.16	3300002568	1362819	1003787	-123.07	38.99	10.46936/10.25585/60000611
Forest soil microbial communities from Harvard Forest Long Term Ecological Research (LTER) site in Petersham, MA, for long-term soil warming studies	Temperate forest	USA: Harvard Forest LTER, Petersham, MA	10/27/11	47.13	3300027165	1165123	1018265	-72.18	42.55	10.46936/10.25585/60000545
Soil microbial communities from a coastal freshwater wetland in North Carolina, United States	Wetlands	USA: North Carolina	8/11/16	60.67	3300036897	1243247	1243274	-76.17	35.9	10.46936/10.25585/60000925
Soil microbial communities from the Great Smoky Mountains National Park, Tennessee, USA	Temperate forest	USA: Tennessee	4/1/17	46.9	3300046377	1308296	1308393	-83.5	35.69	10.46936/10.25585/60001234
Switchgrass rhizosphere and soil microbial communities from various locations in Michigan and Wisconsin, USA	Agricultural land	USA: Bunker Hill, Michigan	7/31/17	51.58	3300051168	1310393	1310510	-84.34	42.44	10.46936/10.25585/60001368
Switchgrass rhizosphere and soil microbial communities from various locations in Michigan and Wisconsin, USA	Agricultural land	USA: Bunker Hill, Michigan	5/18/21	59.24	3300050664	1338950	1338987	-84.34	42.44	10.46936/10.25585/60001368
Soil microbial communities from 10 grassland sites in CA, CO, KS, KY, MN, MO, NM, SC, TX, that have been nitrogen fertilized	Grasslands	Nunn, Colorado, USA	8/1/11	46.37	3300026650	1164732	1013102	-104.77	40.82	10.46936/10.25585/60007412
Soil microbial communities from uranium-contaminated sites across the Upper Colorado River Basin region	Contaminated	USA: Wyoming	8/29/15	52.45	3300031228	1202823	1159443	-108.4	42.99	10.46936/10.25585/60001052
Roots, rhizosphere and bulk soil microbial communities from poplar common garden sites in Oregon, USA	Agricultural land	USA: Corvallis, Oregon	9/4/20	60.53	3300046790	1309759	1310151	-123.19	44.59	10.46936/10.25585/60000017
Populus root and rhizosphere microbial communities from Tennessee, USA	Tree plantation	USA: Tennessee	8/14/14	50.92	3300050505	NA	1073271	-83.96	35.84	NA
Forest soil microbial communities from multiple locations in Canada and USA	Temperate forest	USA: Davy Crockett National Forest, Groveton, Texas	12/2/12	46.52	3300027119	1166038	1014304	-95.15	31.11	10.46936/10.25585/60007402
Vadose zone soil and rhizosphere microbial communities from the Eel River Critical Zone Observatory, Northern California to study diel carbon cycling	Vadose zone	USA: California, Eel River Critical Zone Observatory	10/27/14	46.84	3300027903	1166004	1086486	-123.64	39.73	10.46936/10.25585/60000754
Soil microbial communities from Russell Ranch Agriculture Facility, UC Davis, California, USA	Agricultural land	USA: California	4/23/20	40.09	3300049284	1319137	1319424	-121.87	38.55	10.46936/10.25585/60001282
Soil microbial communities from subalpine grassland in Crested Butte, Colorado, United States	Grasslands	USA: Crested Butte, Colorado	7/23/18	48.45	3300041821	1270080	1270170	-107.08	39	10.46936/10.25585/60001184
Soil microbial communities from Arlington Agricultural Research Station in Wisconsin and Kellogg Biological Station in Michigan, replicating the bioenergy cropping systems trials (BCSTs)	Agricultural land	USA: Wisconsin	8/24/10	43.67	3300026743	1164128	1032621	-89.38	43.3	10.46936/10.25585/60000726
Vadose zone soil and rhizosphere microbial communities from the Eel River Critical Zone Observatory, Northern California to study diel carbon cycling	Vadose zone	USA: California	6/16/16	49.16	3300012944	1117870	1117929	-123.64	39.73	10.46936/10.25585/60000754
Switchgrass rhizosphere and soil microbial communities from various locations in Michigan and Wisconsin, USA	Agricultural land	USA: Bunker Hill, Michigan	8/28/17	47.55	3300051081	1310451	1310539	-84.34	42.44	10.46936/10.25585/60001368
Soil and biocrust microbial communities from Mojave Desert, California, United States	Sub-biocrust	USA: California	8/3/18	48.85	3300034005	1229236	1229330	-115.66	34.79	10.46936/10.25585/60000926
Soil microbial communities from watershed of Upper East River, Colorado, USA	Watershed	USA: East River, Colorado	6/16/18	48.75	3300043591	1283854	1284293	-106.98	38.93	10.46936/10.25585/60000016
Soil and biocrust microbial communities from Mojave Desert, California, United States	Sub-biocrust	USA: California	8/4/18	50.25	3300034174	1229240	1229332	-115.66	34.79	10.46936/10.25585/60000926
Salt pond water, soil and salt crust microbial communities from South San Francisco under conditions of wetland restoration.	Wetlands	South San Francisco, USA	7/11/14	48.68	3300026144	1166470	1092434	-122.13	37.5	10.46936/10.25585/60000820
Soil microbial communities from Russell Ranch Agriculture Facility, UC Davis, California, USA	Agricultural land	USA: California	4/23/20	42.36	3300049507	1319339	1319525	-121.87	38.55	10.46936/10.25585/60001282
Soil microbial communities from Russell Ranch Agriculture Facility, UC Davis, California, USA	Agricultural land	USA: California	4/23/20	49.2	3300049347	1319711	1319863	-121.87	38.55	10.46936/10.25585/60001282
Forest soil microbial communities from multiple locations in Canada and USA	Temperate forest	El Dorado National Forest, Georgetown, California, USA	9/15/11	49.6	3300027496	1165502	1012481	-120.64	38.88	10.46936/10.25585/60007402
Panicgrass rhizosphere soil microbial communities from growth chamber in LBNL, Berkeley, California, USA	Grasslands	USA: California	10/8/19	49.48	3300049020	1334078	1273667	-121.78	38.53	10.46936/10.25585/60001211
Soil microbial communities from Arlington Agricultural Research Station in Wisconsin and Kellogg Biological Station in Michigan, replicating the bioenergy cropping systems trials (BCSTs)	Agricultural land	USA: Wisconsin	8/24/10	42.74	3300026730	1164006	1032657	-89.38	43.3	10.46936/10.25585/60000726
Soil and sediment microbial communities from the East River, CO, USA	Riparian zone	USA: East River, Colorado	8/6/16	50.68	3300019884	1144636	1144718	-106.91	38.88	10.46936/10.25585/60000753
Roots, rhizosphere and bulk soil microbial communities from poplar common garden sites in Oregon, USA	Agricultural land	USA: Clatskanie, Oregon	9/9/20	58.01	3300047089	1309809	1310176	-123.27	46.12	10.46936/10.25585/60000017
Natural and restored wetland microbial communities from the San Francisco Bay, California, USA, that impact long-term carbon sequestration	Paddy field/soil	USA: Twitchell Island, California	8/16/13	47.84	3300026002	1165422	1072525	-121.65	38.11	10.46936/10.25585/60000697
Forest soil microbial communities from various locations in the USA	Temperate forest	USA: Colorado	7/30/21	54.61	3300052933	1359230	1359287	-105.96	39.94	10.46936/10.25585/60008101
Forest soil microbial communities from boreal-temperate forests in Minnesota, USA	Temperate forest	USA: Minnesota	8/10/17	57.63	3300045257	1290622	1290653	-92.3	47.55	10.46936/10.25585/60001316
Soil microbial communities from watershed of Upper East River, Colorado, USA	Watershed	USA: East River, Colorado	6/15/18	48.86	3300043579	1283810	1284271	-106.95	38.92	10.46936/10.25585/60000016
Soil microbial communities from watershed of Upper East River, Colorado, USA	Watershed	USA: East River, Colorado	6/16/18	48.32	3300043605	1283832	1284282	-106.98	38.93	10.46936/10.25585/60000016
Bulk soil microbial communities from the East River watershed near Crested Butte, Colorado, United States	Floodplain	USA: Colorado	3/7/17	49.2	3300028790	1196493	1196581	-106.95	38.92	10.46936/fics.proj.2017.49991/60006232
Soil microbial communities from artificial tropical rainforest in Tucson, Arizona, USA	Unclassified	USA: Arizona	11/16/19	59.42	3300045885	1307919	1307990	-110.85	32.58	10.46936/fics.proj.2019.50971/60000130
Soil microbial communities from Satilla River various tidal marshes, Georgia, USA	Wetlands	USA: Georgia	11/13/21	63.1	3300056882	1384746	1384890	-81.49	30.99	10.46936/10.25585/60008112
Soil and sediment microbial communities from the East River, CO, USA	Floodplain	USA: East River, Colorado	9/12/15	46.93	3300027513	1165200	1095725	-106.95	38.92	10.46936/10.25585/60000753
Soil microbial communities from watershed of Upper East River, Colorado, USA	Watershed	USA: East River, Colorado	6/25/18	49.06	3300043471	1284106	1284419	-107.03	38.91	10.46936/10.25585/60000016
Soil microbial communities from Blodgett Forest Research Station, California, USA	Temperate forest	USA: California	6/3/14	59.93	3300044999	1289191	1289202	-120.66	38.91	10.46936/fics.proj.2019.50964/60000127
Soil microbial communities from watershed of Upper East River, Colorado, USA	Watershed	USA: East River, Colorado	6/14/18	48.62	3300043499	1283764	1284248	-106.99	38.96	10.46936/10.25585/60000016
Populus root and rhizosphere microbial communities from Tennessee, USA	Tree plantation	USA: Tennessee	8/14/14	48.94	3300050500	NA	1073266	-83.96	35.84	NA
Roots, rhizosphere and bulk soil microbial communities from poplar common garden sites in Oregon, USA	Botanical garden	USA: Corvallis, Oregon	9/4/20	60.27	3300046795	1309783	1310163	-123.19	44.59	10.46936/10.25585/60000017
Soil microbial communities from Arlington Agricultural Research Station in Wisconsin and Kellogg Biological Station in Michigan, replicating the bioenergy cropping systems trials (BCSTs)	Agricultural land	USA: Michigan	8/27/12	48.75	3300026655	1164045	1032891	-85.37	42.4	10.46936/10.25585/60000726
Soil microbial communities from watershed of Upper East River, Colorado, USA	Watershed	USA: East River, Colorado	6/15/18	47.87	3300044728	1283820	1284276	-106.95	38.92	10.46936/10.25585/60000016
Forest soil microbial communities from multiple locations in Canada and USA	Temperate forest	USA: Davy Crockett National Forest, Groveton, Texas	12/2/12	46.51	3300027576	1165518	1014334	-95.15	31.11	10.46936/10.25585/60007402
Soil microbial communities from Arlington Agricultural Research Station in Wisconsin and Kellogg Biological Station in Michigan, replicating the bioenergy cropping systems trials (BCSTs)	Agricultural land	USA: Wisconsin	8/29/12	44.12	3300027410	1164056	1021026	-89.38	43.3	10.46936/10.25585/60000726
Soil microbial communities from 10 grassland sites in CA, CO, KS, KY, MN, MO, NM, SC, TX, that have been nitrogen fertilized	Grasslands	Nunn, Colorado, USA	8/1/11	47.3	3300026686	1164728	1013072	-104.77	40.82	10.46936/10.25585/60007412
Forest soil microbial communities from multiple locations in Canada and USA	Temperate forest	USA: Davy Crockett National Forest, Groveton, Texas	12/2/12	46.01	3300027326	1166247	1014352	-95.15	31.11	10.46936/10.25585/60007402
Soil and sediment microbial communities from the East River, CO, USA	Floodplain	USA: East River, Colorado	9/18/15	50.1	3300011435	1120436	1120522	-106.91	38.89	10.46936/10.25585/60000753
Soil microbial communities from watershed of Upper East River, Colorado, USA	Watershed	USA: East River, Colorado	6/22/18	47.72	3300043622	1284002	1284367	-107.03	38.96	10.46936/10.25585/60000016
Soil microbial communities from Jackson County, Colorado, USA	Unclassified	USA: Colorado	7/20/20	60.8	3300044703	1290858	1290973	-106.19	40.39	10.46936/fics.proj.2018.50380/60000036
Soil microbial communities from Blodgett Forest Research Station, California, USA	Temperate forest	USA: California	6/3/14	61.83	3300045109	1289201	1289207	-120.66	38.91	10.46936/fics.proj.2019.50964/60000127
Vadose zone soil and rhizosphere microbial communities from the Eel River Critical Zone Observatory, Northern California to study diel carbon cycling	Vadose zone	USA: California	6/16/16	40.69	3300015053	1117863	1117927	-123.64	39.73	10.46936/10.25585/60000754
Peat soil microbial communities from Marcell Experimental Forest, MN, USA	Wetlands	USA: Minnesota	8/14/18	56.27	3300038451	1265386	1265390	-93.45	47.51	10.46936/10.25585/60001280
Soil microbial communities from 10 grassland sites in CA, CO, KS, KY, MN, MO, NM, SC, TX, that have been nitrogen fertilized	Temperate forest	USA: Browns Valley, California	6/10/11	41.91	3300026917	1164580	1012856	-121.28	39.24	10.46936/10.25585/60007412
Soil microbial communities from Jemez River Basin, Valles Caldera National Preserve, New Mexico, USA	Temperate forest	USA: New Mexico	9/15/17	61.14	3300048085	1310953	1310992	-106.54	35.88	10.46936/10.25585/60001385
Soil and sediment microbial communities from the East River, CO, USA	Riparian zone	USA: East River, Colorado	8/6/16	50.74	3300020003	1144632	1144716	-106.91	38.88	10.46936/10.25585/60000753
Natural and restored wetland microbial communities from the San Francisco Bay, California, USA, that impact long-term carbon sequestration	Paddy field/soil	USA: Twitchell Island, California	8/16/13	52.19	3300026025	1165293	1072520	-121.65	38.11	10.46936/10.25585/60000697
Soil microbial communities from uranium-contaminated sites across the Upper Colorado River Basin region	Contaminated	USA: Wyoming	8/29/15	54.17	3300027647	1159424	1159442	-108.4	42.99	10.46936/10.25585/60001052
Soil microbial communities from subalpine grassland in Crested Butte, Colorado, United States	Grasslands	USA: Crested Butte, Colorado	7/23/18	49.07	3300041817	1270072	1270166	-107.06	38.97	10.46936/10.25585/60001184
Switchgrass rhizosphere and soil microbial communities from various locations in Michigan and Wisconsin, USA	Agricultural land	USA: Bunker Hill, Michigan	5/18/21	59.8	3300050657	1338936	1338980	-84.34	42.44	10.46936/10.25585/60001368
Bulk soil microbial communities from the East River watershed near Crested Butte, Colorado, United States	Floodplain	USA: Colorado	6/8/17	51.11	3300028716	1196549	1196609	-106.95	38.92	10.46936/fics.proj.2017.49991/60006232
Soil and sediment microbial communities from the East River, CO, USA	Floodplain	USA: East River, Colorado	9/17/15	48.8	3300011443	1120498	1120553	-107	38.98	10.46936/10.25585/60000753
Soil microbial communities from Satilla River various tidal marshes, Georgia, USA	Wetlands	USA: Georgia	11/12/21	60.58	3300057010	1384724	1384879	-81.56	31	10.46936/10.25585/60008112
Panicgrass rhizosphere soil microbial communities from growth chamber in LBNL, Berkeley, California, USA	Grasslands	USA: California	10/8/19	44.11	3300049056	1334159	1273754	-121.78	38.53	10.46936/10.25585/60001211
Soil microbial communities from Arlington Agricultural Research Station in Wisconsin and Kellogg Biological Station in Michigan, replicating the bioenergy cropping systems trials (BCSTs)	Agricultural land	USA: Wisconsin	8/30/12	42.27	3300026792	1164014	1032789	-89.38	43.3	10.46936/10.25585/60000726
Forest soil microbial communities from multiple locations in Canada and USA	Temperate forest	USA: Davy Crockett National Forest, Groveton, Texas	12/2/12	47.72	3300027307	1165842	1014340	-95.15	31.11	10.46936/10.25585/60007402
Soil microbial communities from Jackson County, Colorado, USA	Unclassified	USA: Colorado	7/21/20	59.82	3300044836	1290936	1291012	-106.05	40.51	10.46936/fics.proj.2018.50380/60000036
Soil microbial communities from a coastal freshwater wetland in North Carolina, United States	Wetlands	USA: North Carolina	6/13/16	59.53	3300036988	1243209	1243255	-76.17	35.9	10.46936/10.25585/60000925
Soil microbial communities from Purdue University Martell Research Forest, Indiana, United States	Temperate forest	USA: Indiana	6/28/17	44.19	3300024251	1181485	1181537	-87.03	40.44	10.46936/10.25585/60000715
Panicgrass rhizosphere soil microbial communities from growth chamber in LBNL, Berkeley, California, USA	Grasslands	USA: California	10/17/19	52.06	3300049197	1334109	1273700	-121.78	38.53	10.46936/10.25585/60001211
Switchgrass-associated microbial communities from reclaimed mine lands soil in West Virginia, United States	Surface mine	USA: West Virginia	5/23/17	39.72	3300021281	1159692	1159709	-81.98	38.08	10.46936/10.25585/60000813
Forest soil microbial communities from Eldorado National Forest, California, USA	Temperate forest	USA: California	6/7/17	50.64	3300035690	1239273	1239304	-120.43	38.79	10.46936/10.25585/60000967
Soil microbial communities from Jemez River Basin, Valles Caldera National Preserve, New Mexico, USA	Temperate forest	USA: New Mexico	4/2/17	58.73	3300049930	1310937	1310984	-106.54	35.88	10.46936/10.25585/60001385
Populus soil microbial communities from riparian zone of different river systems in the western United States	Riparian zone	USA: Arizona	5/1/12	51.6	3300018465	1125786	1125804	-109.14	33.59	10.46936/10.25585/60000770
Soil microbial communities from Russell Ranch Agriculture Facility, UC Davis, California, USA	Agricultural land	USA: California	4/23/20	48.91	3300049313	1319665	1319840	-121.87	38.55	10.46936/10.25585/60001282
Soil microbial communities from the Great Smoky Mountains National Park, Tennessee, USA	Temperate forest	USA: Tennessee	9/1/18	47.03	3300047634	1308376	1308433	-83.5	35.69	10.46936/10.25585/60001234
Soil and sediment microbial communities from the East River, CO, USA	Floodplain	USA: East River, Colorado	9/16/16	55.66	3300015249	1135005	1135085	-106.95	38.92	10.46936/10.25585/60000753
Soil microbial communities from West Virginia University Organic Research Farm, Morgantown, WV, United States	Agricultural land	USA: West Virginia	3/25/18	51.5	3300031854	1205966	1206065	-79.94	39.65	10.46936/10.25585/60000955
Soil microbial communities from Mount St. Helens National Volcunic Monument, Washington, USA	Unclassified	USA: Mount St. Helens National Volcunic Monument, Washington	6/25/21	58.57	3300050466	1330816	1330852	-122.17	46.24	10.46936/10.25585/60000499
Soil microbial communities from Los Alamos National Laboratory, New Mexico, USA	Unclassified	USA: New Mexico	9/10/20	46.83	3300049781	1288753	1288792	-106.3	35.88	10.46936/10.25585/60001346
Soil microbial communities from watershed of Upper East River, Colorado, USA	Watershed	USA: East River, Colorado	6/27/18	49.45	3300044766	1284170	1284451	-107.06	38.99	10.46936/10.25585/60000016
Forest soil microbial communities from Harvard Forest Long Term Ecological Research (LTER) site in Petersham, MA, for long-term soil warming studies	Temperate forest	Harvard Forest LTER, Petersham, MA, USA	10/26/11	46.05	3300027093	1164608	1018223	-72.17	42.47	10.46936/10.25585/60000545
Soil microbial and viral communities from tomato field in UC Davis, California, USA	Agricultural land	USA: Davis, California	8/15/18	44.42	3300051459	1320756	1320885	-121.88	38.55	10.46936/10.25585/60001236
Soil microbial communities from Russell Ranch Agriculture Facility, UC Davis, California, USA	Agricultural land	USA: California	4/23/20	50.31	3300049376	1319759	1319887	-121.87	38.55	10.46936/10.25585/60001282
Switchgrass rhizosphere and soil microbial communities from various locations in Michigan and Wisconsin, USA	Agricultural land	USA: Bunker Hill, Michigan	9/11/17	52.94	3300051186	1310483	1310555	-84.34	42.44	10.46936/10.25585/60001368
Soil microbial communities from H.J. Andrews Experimental Forest, Oregon, United States	Temperate forest	USA: Oregon	7/10/17	49.94	3300026361	1186262	1186303	-122.22	44.23	10.46936/10.25585/60000871
Soil microbial communities from Jackson County, Colorado, USA	Unclassified	USA: Colorado	7/21/20	60	3300044812	1290920	1291004	-106.05	40.44	10.46936/fics.proj.2018.50380/60000036
Peat soil microbial communities from Marcell Experimental Forest, MN, USA	Wetlands	USA: Minnesota	8/14/18	54.42	3300039412	1265260	1265341	-93.45	47.51	10.46936/10.25585/60001280
Soil microbial communities from Russell Ranch Agriculture Facility, UC Davis, California, USA	Agricultural land	USA: California	4/23/20	39.9	3300049262	1319091	1319401	-121.87	38.55	10.46936/10.25585/60001282
Soil microbial communities from watershed of Upper East River, Colorado, USA	Watershed	USA: East River, Colorado	6/27/18	47.97	3300043664	1284164	1284448	-107.06	38.99	10.46936/10.25585/60000016
Panicgrass rhizosphere soil microbial communities from growth chamber in LBNL, Berkeley, California, USA	Grasslands	USA: California	11/5/19	42.17	3300049031	1334143	1273737	-121.78	38.53	10.46936/10.25585/60001211
Vadose zone soil and rhizosphere microbial communities from the Eel River Critical Zone Observatory, Northern California to study diel carbon cycling	Vadose zone	USA: California	6/15/16	49.08	3300012208	1117809	1117902	-123.48	39.57	10.46936/10.25585/60000754
Wetland microbial communities from Old Woman Creek delta, Ohio, USA	Wetlands	USA: Ohio	8/8/18	50.22	3300033416	1227064	1227087	-82.51	41.38	10.46936/10.25585/60001190
Soil microbial communities from 10 grassland sites in CA, CO, KS, KY, MN, MO, NM, SC, TX, that have been nitrogen fertilized	Boreal forest/Taiga	Willamette National Forest, Oregon, USA	7/30/11	43.81	3300026721	1165356	1012931	-122.13	44.21	10.46936/10.25585/60007412
Roots, rhizosphere and bulk soil microbial communities from poplar common garden sites in Oregon, USA	Agricultural land	USA: Corvallis, Oregon	9/4/20	61.97	3300049453	1309883	1310213	-123.19	44.59	10.46936/10.25585/60000017
Lab enriched peat soil microbial communities from two peatlands near Ithaca, NY, United States	Wetlands	USA: New York	8/10/18	49.09	3300034091	1220236	1220262	-76.27	42.55	10.46936/10.25585/60000911
Soil and sediment microbial communities from the East River, CO, USA	Floodplain	USA: East River, Colorado	9/14/15	48.18	3300011417	1117040	1117117	-106.91	38.89	10.46936/10.25585/60000753
Soil microbial communities from watershed of Upper East River, Colorado, USA	Watershed	USA: East River, Colorado	6/20/18	48.3	3300043345	1283922	1284327	-107	38.99	10.46936/10.25585/60000016
Soil microbial communities from Arlington Agricultural Research Station in Wisconsin and Kellogg Biological Station in Michigan, replicating the bioenergy cropping systems trials (BCSTs)	Agricultural land	USA: Wisconsin	8/23/10	49.53	3300026943	1164001	1020963	-89.38	43.3	10.46936/10.25585/60000726
Forest soil microbial communities from Eldorado National Forest, California, USA	Temperate forest	USA: California	6/7/17	50.55	3300035673	1239283	1239309	-120.44	38.76	10.46936/10.25585/60000967
Vadose zone soil and rhizosphere microbial communities from the Eel River Critical Zone Observatory, Northern California to study diel carbon cycling	Vadose zone	USA: California	8/16/16	10.25	3300026555	1130991	1130835	-123.64	39.73	10.46936/10.25585/60000754
Forest soil microbial communities from boreal-temperate forests in Minnesota, USA	Temperate forest	USA: Minnesota	8/10/17	57.28	3300045282	1290614	1290649	-92.3	47.55	10.46936/10.25585/60001316
Soil microbial communities from Everglades Agricultural Area, Florida, United States	Agricultural land	USA: Florida	7/17/17	63.02	3300036836	1228638	1228724	-80.63	26.66	10.46936/10.25585/60000949
Systems level insights into methane cycling in arid and semi-arid ecosystems	Desert	USA: California	5/30/16	50.23	3300020147	1140188	1140313	-116.25	33.31	10.46936/10.25585/60001056
Soil and biocrust microbial communities from Mojave Desert, California, United States	Desert	USA: California	8/3/18	50.4	3300034687	1229186	1229305	-115.66	34.79	10.46936/10.25585/60000926
Soil microbial communities from Russell Ranch Agriculture Facility, UC Davis, California, USA	Agricultural land	USA: California	4/23/20	50.25	3300049607	1319645	1319830	-121.87	38.55	10.46936/10.25585/60001282
Soil microbial communities from artificial tropical rainforest in Tucson, Arizona, USA	Unclassified	USA: Arizona	11/8/19	59.35	3300045947	1307981	1308021	-110.85	32.58	10.46936/fics.proj.2019.50971/60000130
Soil microbial communities from watershed of Upper East River, Colorado, USA	Watershed	USA: East River, Colorado	6/28/18	50.04	3300043691	1284228	1284480	-107.07	38.98	10.46936/10.25585/60000016
Forest soil microbial communities from Harvard Forest Long Term Ecological Research (LTER) site in Petersham, MA, for long-term soil warming studies	Temperate forest	USA: Harvard Forest LTER, Petersham, MA	10/25/11	45.35	3300027070	1164880	1018172	-72.18	42.53	10.46936/10.25585/60000545
Soil microbial communities from Everglades Agricultural Area, Florida, United States	Agricultural land	USA: Florida	12/5/17	62.45	3300036844	1228666	1228738	-80.63	26.65	10.46936/10.25585/60000949
Bulk soil microbial communities from the East River watershed near Crested Butte, Colorado, United States	Floodplain	USA: Colorado	6/8/17	51.28	3300028824	1196547	1196608	-106.95	38.92	10.46936/fics.proj.2017.49991/60006232
Soil microbial communities from watershed of Upper East River, Colorado, USA	Watershed	USA: East River, Colorado	6/28/18	50.13	3300043679	1284222	1284477	-107.07	38.97	10.46936/10.25585/60000016
Soil microbial communities from subalpine grassland in Crested Butte, Colorado, United States	Grasslands	USA: Crested Butte, Colorado	8/6/18	48.15	3300041835	1270096	1270178	-107.01	38.93	10.46936/10.25585/60001184
Forest soil microbial communities from Harvard Forest Long Term Ecological Research (LTER) site in Petersham, MA, for long-term soil warming studies	Temperate forest	USA: Harvard Forest LTER, Petersham, MA	10/25/11	51.11	3300027158	1165240	1018193	-72.21	42.53	10.46936/10.25585/60000545
Soil microbial communities from the Great Smoky Mountains National Park, Tennessee, USA	Temperate forest	USA: Tennessee	3/15/18	46.54	3300046404	1308344	1308417	-83.5	35.64	10.46936/10.25585/60001234
Terrestrial cyanobacterial communities with co-occurring heterotrophs from various environments and locations	Unclassified	USA: California	5/24/98	73.43	3300035010	1237729	1237763	-116.87	35.16	10.46936/10.25585/60001171
Rhizosphere and bulk soil microbial communities from Harvard Forest, USA	Temperate forest	Harvard Forest, Massachusetts, USA	9/1/13	26.88	3300027201	1165471	1050199	-72.17	42.55	10.46936/10.25585/60000618
Soil microbial communities from Satilla River various tidal marshes, Georgia, USA	Wetlands	USA: Georgia	11/12/21	61.05	3300057032	1384702	1384868	-81.57	31.01	10.46936/10.25585/60008112
Soil microbial communities from 10 grassland sites in CA, CO, KS, KY, MN, MO, NM, SC, TX, that have been nitrogen fertilized	Grasslands	USA: Gorham, Kansas	9/16/11	43.99	3300026680	1164860	1013027	-99.1	39.05	10.46936/10.25585/60007412
Rhizoplane soil and roots microbial communities from switchgrass plant in W.K. Kellogg Biological Station, Michigan, USA	Unclassified	USA: Michigan	7/31/19	59.84	3300048899	1315931	1316006	-85.4	42.41	10.46936/10.25585/60001351
Forest soil microbial communities from Harvard Forest Long Term Ecological Research (LTER) site in Petersham, MA, for long-term soil warming studies	Temperate forest	USA: Harvard Forest LTER, Petersham, MA	10/27/11	45.32	3300027047	1165245	1018286	-72.18	42.55	10.46936/10.25585/60000545
Natural and restored wetland microbial communities from the San Francisco Bay, California, USA, that impact long-term carbon sequestration	Paddy field/soil	USA: Twitchell Island, California	8/16/13	50.5	3300025998	1165166	1072513	-121.65	38.11	10.46936/10.25585/60000697
Soil microbial communities from West Virginia University Organic Research Farm, Morgantown, WV, United States	Agricultural land	USA: West Virginia	3/25/18	50.92	3300032075	1205938	1206051	-79.94	39.65	10.46936/10.25585/60000955
Soil microbial communities from watershed of Upper East River, Colorado, USA	Watershed	USA: East River, Colorado	6/16/18	42.51	3300048871	1283836	1284284	-106.97	38.93	10.46936/10.25585/60000016
Soil microbial communities from Mount St. Helens National Volcunic Monument, Washington, USA	Unclassified	USA: Mount St. Helens National Volcunic Monument, Washington	6/25/21	60.12	3300050458	1330794	1330841	-122.17	46.24	10.46936/10.25585/60000499
Soil microbial communities from Arlington Agricultural Research Station in Wisconsin and Kellogg Biological Station in Michigan, replicating the bioenergy cropping systems trials (BCSTs)	Agricultural land	USA: Wisconsin	8/1/12	43.66	3300027473	1164023	1040292	-89.38	43.3	10.46936/10.25585/60000726
Vadose zone soil and rhizosphere microbial communities from the Eel River Critical Zone Observatory, Northern California to study diel carbon cycling	Vadose zone	USA: California	6/14/16	46.62	3300012361	1117777	1117886	-123.64	39.73	10.46936/10.25585/60000754
Soil microbial communities from Los Alamos National Laboratory, New Mexico, USA	Unclassified	USA: New Mexico	7/28/20	44.02	3300049135	1288691	1288761	-106.3	35.88	10.46936/10.25585/60001346
Soil microbial communities from Arlington Agricultural Research Station in Wisconsin and Kellogg Biological Station in Michigan, replicating the bioenergy cropping systems trials (BCSTs)	Agricultural land	USA: Wisconsin	8/20/11	44.73	3300027385	1164055	1020999	-89.38	43.3	10.46936/10.25585/60000726
Soil microbial communities from subalpine grassland in Crested Butte, Colorado, United States	Grasslands	USA: Crested Butte, Colorado	7/9/18	48.47	3300041788	1270008	1270134	-107.08	39	10.46936/10.25585/60001184
Forest soil microbial communities from Barre Woods Harvard Forest LTER site, Petersham, Massachusetts, United States	Temperate forest	USA: Massachusetts	5/24/17	50.22	3300021559	1159577	1159608	-72.18	42.48	10.46936/fics.proj.2016.49483/60006003
Soil microbial communities from Rifle, Colorado, USA	Rock core/Sediment	Rifle, Colorado, United States	6/2/13	47.42	3300002223	1023862	1023861	-107.78	39.53	10.46936/10.25585/60000542
Soil microbial communities from Satilla River various tidal marshes, Georgia, USA	Wetlands	USA: Georgia	8/12/21	60.46	3300057048	1384708	1384871	-81.67	30.95	10.46936/10.25585/60008112
Soil microbial communities from Los Alamos National Laboratory, New Mexico, USA	Unclassified	USA: New Mexico	9/10/20	55.23	3300049143	1288745	1288788	-106.3	35.88	10.46936/10.25585/60001346
Roots, rhizosphere and bulk soil microbial communities from poplar common garden sites in Oregon, USA	Agricultural land	USA: Corvallis, Oregon	9/4/20	58.31	3300046715	1309729	1310136	-123.19	44.59	10.46936/10.25585/60000017
Soil and sediment microbial communities from the East River, CO, USA	Floodplain	USA: East River, Colorado	9/15/16	54.37	3300014873	1134995	1135080	-106.95	38.92	10.46936/10.25585/60000753
Soil microbial communities from Loxahatchee National Wildlife Refuge, Florida, United States	Wetlands	USA: Florida	11/11/18	52.18	3300032897	1232734	1232769	-80.24	26.5	10.46936/10.25585/60001011
Bulk soil microbial communities from the East River watershed near Crested Butte, Colorado, United States	Floodplain	USA: Colorado	9/15/17	50.39	3300028710	1196571	1196620	-106.95	38.92	10.46936/fics.proj.2017.49991/60006232
Soil and sediment microbial communities from the East River, CO, USA	Floodplain	USA: East River, Colorado	9/13/16	52.59	3300015255	1135017	1135091	-106.95	38.92	10.46936/10.25585/60000753
Soil microbial communities from Loxahatchee National Wildlife Refuge, Florida, United States	Wetlands	USA: Florida	11/11/18	52.79	3300033158	1232746	1232775	-80.25	26.51	10.46936/10.25585/60001011
Panicgrass rhizosphere soil microbial communities from growth chamber in LBNL, Berkeley, California, USA	Grasslands	USA: California	10/8/19	43.13	3300049050	1334082	1273673	-121.78	38.53	10.46936/10.25585/60001211
Soil microbial communities from Satilla River various tidal marshes, Georgia, USA	Wetlands	USA: Georgia	11/11/21	61.49	3300057016	1384820	1384927	-81.49	31	10.46936/10.25585/60008112
Vadose zone soil and rhizosphere microbial communities from the Eel River Critical Zone Observatory, Northern California to study diel carbon cycling	Vadose zone	USA: California	8/16/16	50.99	3300020170	1130992	1130836	-123.64	39.73	10.46936/10.25585/60000754
Soil microbial communities from Rifle, Colorado, USA	Rock core/Sediment	Rifle, Colorado, United States	7/20/11	50.22	3300025159	1166135	1008448	-107.78	39.53	10.46936/10.25585/60000542
Soil microbial communities from watershed of Upper East River, Colorado, USA	Watershed	USA: East River, Colorado	6/22/18	46.83	3300043359	1284012	1284372	-107.03	38.96	10.46936/10.25585/60000016
Soil microbial communities from LAMPS site, Iowa State University, Ames, IA, USA	Agricultural land	USA: Illinois	6/27/19	60.32	3300037803	1257481	1257486	-88.21	40.06	10.46936/10.25585/60001207
Forest soil microbial communities from Harvard Forest Long Term Ecological Research (LTER) site in Petersham, MA, for long-term soil warming studies	Temperate forest	USA: Harvard Forest LTER, Petersham, MA	10/27/11	47.77	3300027166	1165244	1018259	-72.18	42.55	10.46936/10.25585/60000545
Soil microbial communities from agricultural fields across the midwestern and eastern USA	Agricultural land	USA: Illinois	7/9/19	58.62	3300050219	1315735	1315865	-88.23	41.84	10.46936/10.25585/60001369
Soil microbial communities from watershed of Upper East River, Colorado, USA	Watershed	USA: East River, Colorado	6/16/18	49.42	3300043587	1283848	1284290	-106.97	38.93	10.46936/10.25585/60000016
Panicgrass rhizosphere soil microbial communities from growth chamber in LBNL, Berkeley, California, USA	Grasslands	USA: California	10/25/19	50.15	3300049026	1334137	1273730	-121.78	38.53	10.46936/10.25585/60001211
Bulk soil microbial communities from the East River watershed near Crested Butte, Colorado, United States	Floodplain	USA: Colorado	5/9/17	52.07	3300028796	1196501	1196585	-106.95	38.92	10.46936/fics.proj.2017.49991/60006232
Soil and sediment microbial communities from the East River, CO, USA	Riparian zone	USA: East River, Colorado	8/11/16	52.45	3300019867	1144562	1144681	-106.95	38.92	10.46936/10.25585/60000753
Soil microbial communities from Russell Ranch Agriculture Facility, UC Davis, California, USA	Agricultural land	USA: California	4/23/20	42.58	3300049283	1319131	1319421	-121.87	38.55	10.46936/10.25585/60001282
Soil microbial communities from Arlington Agricultural Research Station in Wisconsin and Kellogg Biological Station in Michigan, replicating the bioenergy cropping systems trials (BCSTs)	Agricultural land	USA: Wisconsin	8/30/12	46.01	3300026712	1164063	1032744	-89.38	43.3	10.46936/10.25585/60000726
Peat soil microbial communities from Marcell Experimental Forest, MN, USA	Wetlands	USA: Minnesota	8/14/18	56.86	3300039243	1265256	1265339	-93.45	47.51	10.46936/10.25585/60001280
Soil and sediment microbial communities from the East River, CO, USA	Riparian zone	USA: East River, Colorado	8/12/16	43.04	3300019996	1144540	1144670	-106.9	38.91	10.46936/10.25585/60000753
Switchgrass rhizosphere and soil microbial communities from various locations in Michigan and Wisconsin, USA	Agricultural land	USA: Bunker Hill, Michigan	5/18/21	58.9	3300050663	1338946	1338985	-84.34	42.44	10.46936/10.25585/60001368
Lignin-adapted enriched soil microbial communities from Emeryville, California, USA	Unclassified	USA: Emeryville, California	4/7/16	53.53	3300012943	1126077	1126204	-122.29	37.83	10.46936/10.25585/60000622
Soil microbial communities from Blodgett Forest Research Station, California, USA	Temperate forest	USA: California	12/2/14	58.25	3300053759	1343889	1280292	-120.66	38.91	10.46936/fics.proj.2019.50964/60000127
Populus root and rhizosphere microbial communities from Tennessee, USA	Tree plantation	USA: Tennessee	8/14/14	50.17	3300050506	NA	1073272	-83.96	35.84	NA
Soil microbial communities from watershed of Upper East River, Colorado, USA	Watershed	USA: East River, Colorado	6/26/18	51.15	3300043652	1284148	1284440	-107.07	38.95	10.46936/10.25585/60000016
Soil and biocrust microbial communities from Mojave Desert, California, United States	Desert	USA: California	8/4/18	48.11	3300033988	1229194	1229309	-115.66	34.79	10.46936/10.25585/60000926
Terrestrial cyanobacterial communities with co-occurring heterotrophs from various environments and locations	Desert	USA: California	7/18/06	67.51	3300039305	1266657	1266695	-115.76	33.82	10.46936/10.25585/60001171
Soil microbial communities from Arlington Agricultural Research Station in Wisconsin and Kellogg Biological Station in Michigan, replicating the bioenergy cropping systems trials (BCSTs)	Agricultural land	USA: Wisconsin	8/30/12	47.59	3300026803	1164064	1032747	-89.38	43.3	10.46936/10.25585/60000726
Surface soil microbial communities from Centralia Pennsylvania, which are recovering from an underground coalmine fire.	Unclassified	USA: Pennsylvania, Centralia	10/6/14	55.92	3300027965	1165577	1064127	-76.34	40.8	10.46936/10.25585/60007659
Surface soil microbial communities from Centralia Pennsylvania, which are recovering from an underground coalmine fire.	Unclassified	USA: Pennsylvania, Centralia	10/6/14	46.4	3300027821	1166327	1065962	-76.34	40.8	10.46936/10.25585/60007659
Soil microbial communities from Los Alamos National Laboratory, New Mexico, USA	Unclassified	USA: New Mexico	7/28/20	46.71	3300053172	1288703	1288767	-106.3	35.88	10.46936/10.25585/60001346
Soil microbial communities from Russell Ranch Agriculture Facility, UC Davis, California, USA	Agricultural land	USA: California	4/23/20	44.29	3300049241	1319093	1319402	-121.87	38.55	10.46936/10.25585/60001282
Sorghum rhizosphere and bulk soil microbial communities from University of Arizona Maricopa Agricultural Center, AZ, USA	Agricultural land	USA: Maricopa, Arizona	8/10/21	49.51	3300059427	1385727	1385832	-111.97	33.08	10.46936/fics.proj.2021.60045/60000398
Soil microbial communities from agricultural fields across the midwestern and eastern USA	Agricultural land	USA: Illinois	7/8/19	57.15	3300051102	1315757	1315876	-88.23	41.84	10.46936/10.25585/60001369
Soil microbial communities from Holy Fire Burn scar, Cleveland National Forest, California, USA	Temperate forest	USA: California	9/24/19	60.84	3300049007	1307881	1307903	-117.47	33.7	10.46936/10.25585/60001382
Grasslands soil microbial communities from the Angelo Coastal Reserve, California, USA	Grasslands	USA: Angelo Coastal Reserve, California	7/13/15	50.99	3300010321	1101880	1102050	-123.65	39.72	10.46936/10.25585/60000762
High-throughput characterization of viral-host interactions	Unclassified	USA: Branscomb, California	4/2/19	57.48	3300051521	1347774	1347770	-123.65	39.72	10.46936/10.25585/60001370
Grasslands soil microbial communities from the Angelo Coastal Reserve, California, USA	Grasslands	USA: California: Angelo Coastal Reserve	9/3/14	43.05	3300006031	1057143	1057262	-123.63	39.74	10.46936/10.25585/60000762
Soil and sediment microbial communities from the East River, CO, USA	Riparian zone	USA: East River, Colorado	8/6/16	47.44	3300021412	1144626	1144713	-106.91	38.88	10.46936/10.25585/60000753
Forest soil microbial communities from Harvard Forest Long Term Ecological Research (LTER) site in Petersham, MA, for long-term soil warming studies	Temperate forest	USA: Harvard Forest LTER, Petersham, MA	10/25/11	44.72	3300027076	1165375	1018196	-72.21	42.53	10.46936/10.25585/60000545
Roots, rhizosphere and bulk soil microbial communities from poplar common garden sites in Oregon, USA	Agricultural land	USA: Clatskanie, Oregon	9/9/20	58.99	3300046737	1309723	1310133	-123.27	46.12	10.46936/10.25585/60000017
Roots, rhizosphere and bulk soil microbial communities from poplar common garden sites in Oregon, USA	Agricultural land	USA: Clatskanie, Oregon	9/9/20	57.57	3300046823	1309831	1310187	-123.27	46.12	10.46936/10.25585/60000017
Soil microbial communities from Jackson County, Colorado, USA	Unclassified	USA: Colorado	7/21/20	56.23	3300044830	1290900	1290994	-106.1	40.37	10.46936/fics.proj.2018.50380/60000036
Vadose zone soil and rhizosphere microbial communities from the Eel River Critical Zone Observatory, Northern California to study diel carbon cycling	Vadose zone	USA: California	6/16/16	48.71	3300012917	1117847	1117921	-123.64	39.73	10.46936/10.25585/60000754
Panicgrass rhizosphere soil microbial communities from growth chamber in LBNL, Berkeley, California, USA	Grasslands	USA: California	10/21/19	42.49	3300049068	1334172	1273768	-121.78	38.53	10.46936/10.25585/60001211
Soil microbial communities from the Great Smoky Mountains National Park, Tennessee, USA	Temperate forest	USA: Tennessee	2/4/17	48.09	3300046372	1308284	1308387	-83.48	35.68	10.46936/10.25585/60001234
Soil and sediment microbial communities from the East River, CO, USA	Riparian zone	USA: East River, Colorado	8/9/16	54.9	3300020060	1144588	1144694	-106.94	38.94	10.46936/10.25585/60000753
Panicgrass rhizosphere soil microbial communities from growth chamber in LBNL, Berkeley, California, USA	Grasslands	USA: California	10/10/19	53.76	3300049181	1334088	1273679	-121.78	38.53	10.46936/10.25585/60001211
Rhizoplane soil and roots microbial communities from switchgrass plant in W.K. Kellogg Biological Station, Michigan, USA	Unclassified	USA: Michigan	7/31/19	61.01	3300048888	1315907	1315994	-85.4	42.41	10.46936/10.25585/60001351
Soil microbial communities from Arlington Agricultural Research Station in Wisconsin and Kellogg Biological Station in Michigan, replicating the bioenergy cropping systems trials (BCSTs)	Agricultural land	USA: Wisconsin	8/30/12	45.31	3300026828	1164017	1032816	-89.38	43.3	10.46936/10.25585/60000726
Peat soil microbial communities from Marcell Experimental Forest, MN, USA	Wetlands	USA: Minnesota	8/14/18	56.28	3300041415	1281208	1265351	-93.45	47.51	10.46936/10.25585/60001280
Soil microbial communities from subalpine grassland in Crested Butte, Colorado, United States	Grasslands	USA: Crested Butte, Colorado	7/26/18	49.08	3300041771	1270448	1270485	-106.99	38.96	10.46936/10.25585/60001184
Soil microbial communities from Mount St. Helens National Volcunic Monument, Washington, USA	Unclassified	USA: Mount St. Helens National Volcunic Monument, Washington	6/25/21	55.6	3300050460	1330800	1330844	-122.17	46.24	10.46936/10.25585/60000499
Soil microbial communities from Arlington Agricultural Research Station in Wisconsin and Kellogg Biological Station in Michigan, replicating the bioenergy cropping systems trials (BCSTs)	Agricultural land	USA: Wisconsin	8/30/12	45.57	3300026751	1164109	1032765	-89.38	43.3	10.46936/10.25585/60000726
Wetland microbial communities from Old Woman Creek delta, Ohio, USA	Wetlands	USA: Ohio	8/8/18	50.09	3300033513	1227076	1227093	-82.51	41.38	10.46936/10.25585/60001190
Soil microbial communities from subalpine grassland in Crested Butte, Colorado, United States	Grasslands	USA: Crested Butte, Colorado	7/16/18	46.98	3300041799	1270032	1270146	-107.07	38.99	10.46936/10.25585/60001184
Soil microbial communities from Russell Ranch Agriculture Facility, UC Davis, California, USA	Agricultural land	USA: California	4/23/20	44.68	3300049370	1319289	1319500	-121.87	38.55	10.46936/10.25585/60001282
Switchgrass rhizosphere and soil microbial communities from various locations in Michigan and Wisconsin, USA	Agricultural land	USA: Bunker Hill, Michigan	8/28/17	53.54	3300051180	1310457	1310542	-84.34	42.44	10.46936/10.25585/60001368
Soil microbial communities from Russell Ranch Agriculture Facility, UC Davis, California, USA	Agricultural land	USA: California	4/23/20	51.41	3300056772	1319733	1319874	-121.87	38.55	10.46936/10.25585/60001282
Soil microbial communities from Jemez River Basin, Valles Caldera National Preserve, New Mexico, USA	Temperate forest	USA: New Mexico	10/17/17	59.28	3300049797	1310979	1311005	-106.53	35.88	10.46936/10.25585/60001385
Soil microbial communities from watershed of Upper East River, Colorado, USA	Watershed	USA: East River, Colorado	6/19/18	51.2	3300043611	1283906	1284319	-107.01	38.94	10.46936/10.25585/60000016
Natural and restored wetland microbial communities from the San Francisco Bay, California, USA, that impact long-term carbon sequestration	Paddy field/soil	USA: Twitchell Island, California	8/16/13	49.45	3300025989	1164513	1072510	-121.65	38.11	10.46936/10.25585/60000697
Soil microbial communities from Satilla River various tidal marshes, Georgia, USA	Wetlands	USA: Georgia	11/11/21	62.86	3300056863	1384670	1384852	-81.49	30.99	10.46936/10.25585/60008112
Natural and restored wetland microbial communities from the San Francisco Bay, California, USA, that impact long-term carbon sequestration	Paddy field/soil	USA: Twitchell Island, California	8/16/13	50.54	3300026036	1165165	1072511	-121.65	38.11	10.46936/10.25585/60000697
Agricultural soil microbial communities from Utah and Georgia to study Nitrogen management	Agricultural land	USA: Utah	5/1/15	52.43	3300009095	1082358	1082372	-111.81	41.77	10.46936/10.25585/60000605
Soil microbial communities from watershed of Upper East River, Colorado, USA	Watershed	USA: East River, Colorado	6/20/18	47.76	3300043615	1283948	1284340	-107.01	38.94	10.46936/10.25585/60000016
Soil microbial communities from watershed of Upper East River, Colorado, USA	Watershed	USA: East River, Colorado	6/22/18	45.93	3300043362	1284024	1284378	-107.03	38.96	10.46936/10.25585/60000016
Soil microbial communities from the Great Smoky Mountains National Park, Tennessee, USA	Temperate forest	USA: Tennessee	6/4/18	48.5	3300046409	1308362	1308426	-83.5	35.69	10.46936/10.25585/60001234
Soil microbial communities from Arlington Agricultural Research Station in Wisconsin and Kellogg Biological Station in Michigan, replicating the bioenergy cropping systems trials (BCSTs)	Agricultural land	USA: Wisconsin	8/1/12	43.21	3300027482	1163975	1040412	-89.38	43.3	10.46936/10.25585/60000726
Soil microbial communities from watershed of Upper East River, Colorado, USA	Watershed	USA: East River, Colorado	6/27/18	49.55	3300043674	1284190	1284461	-107.06	38.99	10.46936/10.25585/60000016
Soil microbial communities from Everglades Agricultural Area, Florida, United States	Agricultural land	USA: Florida	12/5/17	62.61	3300036849	1228664	1228737	-80.63	26.65	10.46936/10.25585/60000949
Soil microbial communities from Blodgett Forest Research Station, California, USA	Temperate forest	USA: California	6/3/14	54.2	3300046695	1280185	1280283	-120.66	38.91	10.46936/fics.proj.2019.50964/60000127
Soil microbial communities from artificial tropical rainforest in Tucson, Arizona, USA	Unclassified	USA: Arizona	9/12/19	59.72	3300045928	1307925	1307993	-110.85	32.58	10.46936/fics.proj.2019.50971/60000130
Soil microbial and viral communities from tomato field in UC Davis, California, USA	Agricultural land	USA: Davis, California	8/15/18	34.3	3300051338	1320822	1320918	-121.88	38.55	10.46936/10.25585/60001236
Soil microbial communities from Arlington Agricultural Research Station in Wisconsin and Kellogg Biological Station in Michigan, replicating the bioenergy cropping systems trials (BCSTs)	Agricultural land	USA: Wisconsin	8/1/12	45.06	3300026755	1164147	1040358	-89.38	43.3	10.46936/10.25585/60000726
Soil microbial communities from subalpine grassland in Crested Butte, Colorado, United States	Grasslands	USA: Crested Butte, Colorado	7/8/18	46.7	3300041775	1269974	1270117	-106.91	38.87	10.46936/10.25585/60001184
Soil and sediment microbial communities from the East River, CO, USA	Floodplain	USA: East River, Colorado	9/15/16	52.73	3300014882	1135001	1135083	-106.95	38.92	10.46936/10.25585/60000753
Panicgrass rhizosphere soil microbial communities from growth chamber in LBNL, Berkeley, California, USA	Grasslands	USA: California	10/10/19	49.67	3300049185	1334092	1273683	-121.78	38.53	10.46936/10.25585/60001211
Soil microbial communities from agricultural fields across the midwestern and eastern USA	Agricultural land	USA: South Dakota	7/1/19	58.16	3300051239	1315795	1315895	-97.84	45.27	10.46936/10.25585/60001369
Forest soil microbial communities from various locations in the USA	Temperate forest	USA: Wyoming	7/30/21	55.87	3300055371	1359262	1359303	-106.54	41.01	10.46936/10.25585/60008101
Soil microbial communities from Satilla River various tidal marshes, Georgia, USA	Wetlands	USA: Georgia	11/11/21	60.57	3300056896	1384740	1384887	-81.49	31	10.46936/10.25585/60008112
Soil microbial and viral communities from tomato field in UC Davis, California, USA	Agricultural land	USA: Davis, California	8/15/18	46.26	3300051342	1320832	1320923	-121.88	38.54	10.46936/10.25585/60001236
Soil microbial communities from watershed of Upper East River, Colorado, USA	Watershed	USA: East River, Colorado	6/28/18	49.5	3300043669	1284206	1284469	-107.07	38.97	10.46936/10.25585/60000016
Soil microbial communities from 10 grassland sites in CA, CO, KS, KY, MN, MO, NM, SC, TX, that have been nitrogen fertilized	Boreal forest/Taiga	Willamette National Forest, Oregon, USA	7/30/11	41.24	3300026630	1165091	1012946	-122.13	44.21	10.46936/10.25585/60007412
Forest soil microbial communities from various locations in the USA	Temperate forest	USA: Colorado	7/30/21	51.04	3300052895	1359210	1359277	-106.61	40.99	10.46936/10.25585/60008101
Soil microbial and viral communities from tomato field in UC Davis, California, USA	Agricultural land	USA: Davis, California	8/15/18	46.84	3300051454	1320746	1320880	-121.87	38.54	10.46936/10.25585/60001236
Soil microbial communities from H.J. Andrews Experimental Forest, Oregon, United States	Temperate forest	USA: Oregon	7/10/17	50.79	3300028673	1186260	1186302	-122.22	44.23	10.46936/10.25585/60000871
Soil microbial communities from Nachusa Grasslands, Illinois, United States	Grasslands	USA: Illinois	8/8/17	47.2	3300037445	1256347	1256406	-89.36	41.9	10.46936/10.25585/60001237
Soil microbial and viral communities from tomato field in UC Davis, California, USA	Agricultural land	USA: Davis, California	8/15/18	48.49	3300051525	1320802	1320908	-121.87	38.54	10.46936/10.25585/60001236
Soil microbial communities from subalpine grassland in Crested Butte, Colorado, United States	Grasslands	USA: Crested Butte, Colorado	7/22/18	49.02	3300041807	1270050	1270155	-106.98	38.97	10.46936/10.25585/60001184
Forest soil microbial communities from boreal-temperate forests in Minnesota, USA	Temperate forest	USA: Minnesota	8/8/17	58.43	3300047508	1290612	1290648	-92.3	46.31	10.46936/10.25585/60001316
Soil microbial communities from watershed of Upper East River, Colorado, USA	Watershed	USA: East River, Colorado	6/19/18	49.06	3300044457	1283890	1284311	-107.01	38.98	10.46936/10.25585/60000016
Soil microbial communities from Russell Ranch Agriculture Facility, UC Davis, California, USA	Agricultural land	USA: California	4/23/20	44.46	3300049233	1319067	1319389	-121.87	38.55	10.46936/10.25585/60001282
Roots, rhizosphere and bulk soil microbial communities from poplar common garden sites in Oregon, USA	Agricultural land	USA: Clatskanie, Oregon	9/9/20	57	3300047316	1309887	1310215	-123.27	46.12	10.46936/10.25585/60000017
Soil microbial communities from Mount St. Helens National Volcunic Monument, Washington, USA	Unclassified	USA: Mount St. Helens National Volcunic Monument, Washington	6/25/21	59.29	3300050476	1330772	1330830	-122.17	46.24	10.46936/10.25585/60000499
Soil microbial communities from Arlington Agricultural Research Station in Wisconsin and Kellogg Biological Station in Michigan, replicating the bioenergy cropping systems trials (BCSTs)	Agricultural land	USA: Wisconsin	8/20/11	43.99	3300027400	1164075	1021011	-89.38	43.3	10.46936/10.25585/60000726
Grasslands soil microbial communities from the Angelo Coastal Reserve, California, USA	Grasslands	USA: Angelo Coastal Reserve, California	7/13/15	51.04	3300010325	1101874	1102047	-123.65	39.72	10.46936/10.25585/60000762
Populus root and rhizosphere microbial communities from Tennessee, USA	Tree plantation	USA: Tennessee	8/14/14	48.31	3300027880	1165997	1073265	-83.96	35.84	10.46936/10.25585/60000910
Forest soil microbial communities from multiple locations in Canada and USA	Temperate forest	El Dorado National Forest, Georgetown, California, USA	9/15/11	47.16	3300027528	1165500	1012505	-120.64	38.88	10.46936/10.25585/60007402
Soil microbial communities from Russell Ranch Agriculture Facility, UC Davis, California, USA	Agricultural land	USA: California	4/23/20	42.14	3300049245	1319109	1319410	-121.87	38.55	10.46936/10.25585/60001282
Soil microbial communities from Russell Ranch Agriculture Facility, UC Davis, California, USA	Agricultural land	USA: California	4/23/20	48.86	3300049750	1319141	1319426	-121.87	38.55	10.46936/10.25585/60001282
Soil microbial communities from Arlington Agricultural Research Station in Wisconsin and Kellogg Biological Station in Michigan, replicating the bioenergy cropping systems trials (BCSTs)	Agricultural land	USA: Wisconsin	8/21/11	44.6	3300026786	1164012	1032738	-89.38	43.3	10.46936/10.25585/60000726
Soil microbial communities from the Harvard Forest Long-term Ecological Research (LTER) site, Massachusetts, USA	Temperate forest	USA: Massachusetts	7/15/19	58.49	3300044713	1282625	1282656	-72.12	42.3	10.46936/10.25585/60001340
Soil microbial communities from H.J. Andrews Experimental Forest, Oregon, United States	Temperate forest	USA: Oregon	7/10/17	50.06	3300026371	1186268	1186306	-122.22	44.23	10.46936/10.25585/60000871
Soil microbial communities from Russell Ranch Agriculture Facility, UC Davis, California, USA	Agricultural land	USA: California	4/23/20	50.99	3300049272	1319587	1319801	-121.87	38.55	10.46936/10.25585/60001282
Soil microbial communities from Russell Ranch Agriculture Facility, UC Davis, California, USA	Agricultural land	USA: California	4/23/20	42.09	3300049366	1319279	1319495	-121.87	38.55	10.46936/10.25585/60001282
Forest soil microbial communities from boreal-temperate forests in Minnesota, USA	Temperate forest	USA: Minnesota	8/8/17	55.88	3300045119	1290590	1290637	-92.3	46.31	10.46936/10.25585/60001316
Soil microbial communities from Russell Ranch Agriculture Facility, UC Davis, California, USA	Agricultural land	USA: California	4/23/20	51.28	3300049303	1319633	1319824	-121.87	38.55	10.46936/10.25585/60001282
Soil microbial communities from artificial tropical rainforest in Tucson, Arizona, USA	Unclassified	USA: Arizona	9/14/19	59.18	3300045966	1307973	1308017	-110.85	32.58	10.46936/fics.proj.2019.50971/60000130
Roots, rhizosphere and bulk soil microbial communities from poplar common garden sites in Oregon, USA	Agricultural land	USA: Corvallis, Oregon	9/4/20	61.73	3300047053	1309837	1310190	-123.19	44.59	10.46936/10.25585/60000017
Soil microbial communities from watershed of Upper East River, Colorado, USA	Watershed	USA: East River, Colorado	6/20/18	48.12	3300043637	1283916	1284324	-107	38.99	10.46936/10.25585/60000016
Peat soil microbial communities from Marcell Experimental Forest, MN, USA	Wetlands	USA: Minnesota	8/14/18	55.32	3300038425	1265294	1265358	-93.45	47.51	10.46936/10.25585/60001280
Soil microbial communities from 10 grassland sites in CA, CO, KS, KY, MN, MO, NM, SC, TX, that have been nitrogen fertilized	Grasslands	USA: Chapel Hill, North Carolina	8/11/11	41.81	3300026926	1164437	1012883	-79.06	35.91	10.46936/10.25585/60007412
Switchgrass rhizosphere and soil microbial communities from various locations in Michigan and Wisconsin, USA	Agricultural land	USA: Bunker Hill, Michigan	9/11/17	52.11	3300051086	1310467	1310547	-84.34	42.44	10.46936/10.25585/60001368
Soil and plant litter microbial communities from temperate forests in California, United States	Temperate forest	USA: California	6/20/15	43.63	3300023021	1157395	1157430	-122.99	40.22	10.46936/10.25585/60000747
Soil microbial communities from a coastal freshwater wetland in North Carolina, United States	Wetlands	USA: North Carolina	8/11/16	56.31	3300036994	1243237	1243269	-76.17	35.9	10.46936/10.25585/60000925
Soil microbial communities from subalpine grassland in Crested Butte, Colorado, United States	Grasslands	USA: Crested Butte, Colorado	8/6/18	47.17	3300041826	1270092	1270176	-106.97	38.98	10.46936/10.25585/60001184
Bulk soil microbial communities from the East River watershed near Crested Butte, Colorado, United States	Floodplain	USA: Colorado	6/8/17	49.85	3300028872	1196555	1196612	-106.95	38.92	10.46936/fics.proj.2017.49991/60006232
Wetland soil microbial communities from various locations	Agricultural land	USA: Colorado	5/28/19	53.74	3300042922	1288800	1288817	-105	40.65	10.46936/fics.proj.2016.49495/60006008
Soil microbial communities from Russell Ranch Agriculture Facility, UC Davis, California, USA	Agricultural land	USA: California	4/23/20	45.75	3300049498	1319267	1319489	-121.87	38.55	10.46936/10.25585/60001282
Soil microbial communities from watershed of Upper East River, Colorado, USA	Watershed	USA: East River, Colorado	6/14/18	49.77	3300045042	1283736	1284234	-106.99	38.96	10.46936/10.25585/60000016
Soil microbial communities from pasture in Hopland Research and Extension Center, CA, USA	Pasture	USA: Hopland, California	10/3/20	27.42	3300054568	1364324	1364374	-123.07	39	10.46936/10.25585/60008465
Soil and sediment microbial communities from the East River, CO, USA	Floodplain	USA: East River, Colorado	9/12/16	56.44	3300015251	1135003	1135084	-106.95	38.92	10.46936/10.25585/60000753
Soil microbial communities from Arlington Agricultural Research Station in Wisconsin and Kellogg Biological Station in Michigan, replicating the bioenergy cropping systems trials (BCSTs)	Agricultural land	USA: Wisconsin	8/20/12	47.81	3300027457	1164140	1032948	-89.32	43.42	10.46936/10.25585/60000726
Soil microbial communities from watershed of Upper East River, Colorado, USA	Watershed	USA: East River, Colorado	6/21/18	49.2	3300044747	1283986	1284359	-107.09	38.86	10.46936/10.25585/60000016
Soil microbial communities from watershed of Upper East River, Colorado, USA	Watershed	USA: East River, Colorado	6/26/18	48.86	3300043494	1284114	1284423	-107.07	38.95	10.46936/10.25585/60000016
Grasslands soil microbial communities from the Angelo Coastal Reserve, California, USA	Grasslands	USA: California: Angelo Coastal Reserve	10/9/14	56.51	3300026530	1166323	1057316	-123.63	39.74	10.46936/10.25585/60000762
Soil microbial communities from Russell Ranch Agriculture Facility, UC Davis, California, USA	Agricultural land	USA: California	4/23/20	43.43	3300049229	1319053	1319382	-121.87	38.55	10.46936/10.25585/60001282
Soil and biocrust microbial communities from Mojave Desert, California, United States	Desert	USA: California	8/4/18	49.03	3300036666	1229192	1229308	-115.66	34.79	10.46936/10.25585/60000926
Soil microbial communities from the Great Smoky Mountains National Park, Tennessee, USA	Temperate forest	USA: Tennessee	6/20/17	46.58	3300046383	1308312	1308401	-83.5	35.69	10.46936/10.25585/60001234
Forest soil microbial communities from multiple locations in Canada and USA	Temperate forest	USA: Davy Crockett National Forest, Groveton, Texas	12/2/12	50.29	3300027058	1165626	1014337	-95.15	31.11	10.46936/10.25585/60007402
Soil microbial communities from watershed of Upper East River, Colorado, USA	Watershed	USA: East River, Colorado	6/27/18	49.38	3300049986	1340463	1284245	-107.07	38.99	10.46936/10.25585/60000016
Soil and sediment microbial communities from the East River, CO, USA	Riparian zone	USA: East River, Colorado	8/6/16	51.18	3300019889	1144640	1144720	-106.91	38.88	10.46936/10.25585/60000753
Wetland soil microbial communities from various locations	Wetlands	USA: Ohio	8/5/15	53.55	3300033406	1214079	1214089	-82.51	41.38	10.46936/fics.proj.2016.49495/60006008
Systems level insights into methane cycling in arid and semi-arid ecosystems	Desert	USA: California	1/20/20	50.57	3300041970	1270421	1270432	-116.25	33.31	10.46936/10.25585/60001056
Forest soil microbial communities from multiple locations in Canada and USA	Temperate forest	El Dorado National Forest, Georgetown, California, USA	9/15/11	52.82	3300027381	1165498	1012469	-120.64	38.88	10.46936/10.25585/60007402
Soil microbial communities from agricultural site in Penn Yan, New York, United States	Agricultural land	USA: New York	10/27/14	48.54	3300028590	1184140	1184160	-77.03	42.67	10.46936/10.25585/60000933
Soil microbial communities from watershed of Upper East River, Colorado, USA	Watershed	USA: East River, Colorado	6/15/18	48.86	3300043574	1283796	1284264	-106.95	38.92	10.46936/10.25585/60000016
Soil and sediment microbial communities from the East River, CO, USA	Floodplain	USA: East River, Colorado	9/16/15	53.57	3300011407	1120484	1120546	-107	38.98	10.46936/10.25585/60000753
Soil microbial communities from 10 grassland sites in CA, CO, KS, KY, MN, MO, NM, SC, TX, that have been nitrogen fertilized	Grasslands	USA: Chapel Hill, North Carolina	8/11/11	29.15	3300026621	1164856	1012892	-79.06	35.91	10.46936/10.25585/60007412
Soil microbial communities from Russell Ranch Agriculture Facility, UC Davis, California, USA	Agricultural land	USA: California	4/23/20	51.22	3300056783	1319745	1319880	-121.87	38.55	10.46936/10.25585/60001282
Soil microbial communities from Russell Ranch Agriculture Facility, UC Davis, California, USA	Agricultural land	USA: California	4/23/20	45.76	3300049328	1319217	1319464	-121.87	38.55	10.46936/10.25585/60001282
Soil microbial communities from Purdue University Martell Research Forest, Indiana, United States	Temperate forest	USA: Indiana	6/28/17	44.67	3300024249	1181479	1181534	-87.03	40.44	10.46936/10.25585/60000715
Terrestrial soil microbial communities with and without Nitrogen fertilizer from Kellogg Biological Station, Michigan, USA	Unclassified	USA: Kellog Biological Station, Michigan	7/20/15	48.19	3300010401	1111852	1111867	-85.37	42.39	10.46936/10.25585/60000624
Roots, rhizosphere and bulk soil microbial communities from poplar common garden sites in Oregon, USA	Agricultural land	USA: Clatskanie, Oregon	9/9/20	58.51	3300049440	1309721	1310132	-123.27	46.12	10.46936/10.25585/60000017
Soil microbial communities from Nachusa Grasslands, Illinois, United States	Grasslands	USA: Illinois	8/8/17	48.89	3300037429	1256359	1256412	-89.36	41.9	10.46936/10.25585/60001237
Soil microbial communities from Rifle, Colorado, USA	Rock core/Sediment	Rifle, Colorado, United States	3/27/13	49.81	3300002530	1023859	1023858	-107.78	39.53	10.46936/10.25585/60000542
Soil microbial communities from Satilla River various tidal marshes, Georgia, USA	Wetlands	USA: Georgia	11/12/21	58.47	3300057057	1384826	1384930	-81.57	31.01	10.46936/10.25585/60008112
Soil microbial communities from LAMPS site, Iowa State University, Ames, IA, USA	Agricultural land	USA: Iowa	4/29/18	59.94	3300037630	1247976	1247991	-93.74	42.01	10.46936/10.25585/60001207
Soil microbial communities from Purdue University Martell Research Forest, Indiana, United States	Temperate forest	USA: Indiana	6/28/17	42.9	3300024286	1181501	1181545	-87.03	40.44	10.46936/10.25585/60000715
Soil microbial communities from subalpine grassland in Crested Butte, Colorado, United States	Grasslands	USA: Crested Butte, Colorado	8/6/18	49.58	3300041947	1270098	1270179	-107.03	38.96	10.46936/10.25585/60001184
Soil microbial communities from uranium-contaminated sites across the Upper Colorado River Basin region	Contaminated	USA: Wyoming	6/12/19	49.06	3300046705	1290539	1290568	-108.4	42.99	10.46936/10.25585/60001052
Soil microbial communities from subalpine grassland in Crested Butte, Colorado, United States	Grasslands	USA: Crested Butte, Colorado	7/15/18	47.78	3300041794	1270020	1270140	-106.97	38.98	10.46936/10.25585/60001184
Roots, rhizosphere and bulk soil microbial communities from poplar common garden sites in Oregon, USA	Agricultural land	USA: Clatskanie, Oregon	9/9/20	57	3300047310	1309725	1310134	-123.27	46.12	10.46936/10.25585/60000017
Soil microbial communities from the Great Smoky Mountains National Park, Tennessee, USA	Temperate forest	USA: Tennessee	7/23/17	48.62	3300059830	1308314	1308402	-83.48	35.68	10.46936/10.25585/60001234
Soil microbial communities from Mount St. Helens National Volcunic Monument, Washington, USA	Unclassified	USA: Mount St. Helens National Volcunic Monument, Washington	6/25/21	59.02	3300050470	1330756	1330822	-122.17	46.24	10.46936/10.25585/60000499
Agricultural soil microbial communities from Utah and Georgia to study Nitrogen management	Agricultural land	USA: Utah	6/11/14	54.06	3300027886	1166002	1082366	-111.81	41.77	10.46936/10.25585/60000605
Soil microbial communities from Russell Ranch Agriculture Facility, UC Davis, California, USA	Agricultural land	USA: California	4/23/20	44.96	3300049756	1319207	1319459	-121.87	38.55	10.46936/10.25585/60001282
Vadose zone soil and rhizosphere microbial communities from the Eel River Critical Zone Observatory, Northern California to study diel carbon cycling	Vadose zone	USA: California	6/16/16	48.12	3300012926	1117858	1117926	-123.64	39.73	10.46936/10.25585/60000754
Systems level insights into methane cycling in arid and semi-arid ecosystems	Desert	USA: California	5/30/16	50.13	3300020215	1140158	1140298	-116.25	33.3	10.46936/10.25585/60001056
Soil microbial communities from watershed of Upper East River, Colorado, USA	Watershed	USA: East River, Colorado	6/15/18	50.05	3300043501	1283786	1284259	-106.95	38.92	10.46936/10.25585/60000016
Soil microbial communities from Arlington Agricultural Research Station in Wisconsin and Kellogg Biological Station in Michigan, replicating the bioenergy cropping systems trials (BCSTs)	Agricultural land	USA: Wisconsin	8/30/12	44.56	3300026725	1163989	1032822	-89.38	43.3	10.46936/10.25585/60000726
Soil microbial communities from watershed of Upper East River, Colorado, USA	Watershed	USA: East River, Colorado	6/21/18	48.24	3300044252	1283968	1284350	-107.09	38.86	10.46936/10.25585/60000016
Soil microbial communities from Russell Ranch Agriculture Facility, UC Davis, California, USA	Agricultural land	USA: California	4/23/20	49.09	3300049360	1319743	1319879	-121.87	38.55	10.46936/10.25585/60001282
Soil microbial communities from Blodgett Forest Research Station, California, USA	Temperate forest	USA: California	12/2/14	54.65	3300046669	1280215	1280298	-120.66	38.91	10.46936/fics.proj.2019.50964/60000127
Panicgrass rhizosphere soil microbial communities from growth chamber in LBNL, Berkeley, California, USA	Grasslands	USA: California	11/5/19	43.48	3300049035	1334150	1273745	-121.78	38.53	10.46936/10.25585/60001211
Grasslands soil microbial communities from the Angelo Coastal Reserve, California, USA	Grasslands	USA: Angelo Coastal Reserve, California	7/13/15	50.72	3300015357	1101890	1102055	-123.65	39.72	10.46936/10.25585/60000762
Sorghum rhizosphere and bulk soil microbial communities from University of Arizona Maricopa Agricultural Center, AZ, USA	Agricultural land	USA: Maricopa, Arizona	5/18/21	52.44	3300059593	1385681	1385809	-111.97	33.08	10.46936/fics.proj.2021.60045/60000398
Switchgrass rhizosphere and soil microbial communities from various locations in Michigan and Wisconsin, USA	Agricultural land	USA: Bunker Hill, Michigan	11/19/20	59.95	3300050573	1338902	1338963	-84.34	42.44	10.46936/10.25585/60001368
Soil microbial communities from 10 grassland sites in CA, CO, KS, KY, MN, MO, NM, SC, TX, that have been nitrogen fertilized	Grasslands	USA: Manhattan, Kansas	9/15/11	42.99	3300026702	1165223	1013006	-96.58	39.07	10.46936/10.25585/60007412
Soil microbial communities from 10 grassland sites in CA, CO, KS, KY, MN, MO, NM, SC, TX, that have been nitrogen fertilized	Grasslands	Nunn, Colorado, USA	8/1/11	44.8	3300026644	1164867	1013099	-104.77	40.82	10.46936/10.25585/60007412
Soil microbial communities from LAMPS site, Iowa State University, Ames, IA, USA	Agricultural land	USA: Iowa	4/29/18	60.38	3300037536	1247978	1247992	-93.74	42.01	10.46936/10.25585/60001207
Peat soil microbial communities from Marcell Experimental Forest, MN, USA	Wetlands	USA: Minnesota	8/14/18	51.28	3300039250	1265272	1265347	-93.45	47.51	10.46936/10.25585/60001280
Soil and sediment microbial communities from the East River, CO, USA	Floodplain	USA: East River, Colorado	9/13/15	49.11	3300011420	1117016	1117105	-106.91	38.89	10.46936/10.25585/60000753
Forest soil microbial communities from Harvard Forest Long Term Ecological Research (LTER) site in Petersham, MA, for long-term soil warming studies	Temperate forest	USA: Harvard Forest LTER, Petersham, MA	10/25/11	47.82	3300027066	1164751	1018175	-72.21	42.53	10.46936/10.25585/60000545
Soil microbial communities from Nachusa Grasslands, Illinois, United States	Grasslands	USA: Illinois	5/2/17	46.05	3300036397	1256369	1256417	-89.35	41.88	10.46936/10.25585/60001237
Bulk soil microbial communities from the East River watershed near Crested Butte, Colorado, United States	Floodplain	USA: Colorado	6/8/17	50.14	3300028782	1196539	1196604	-106.95	38.92	10.46936/fics.proj.2017.49991/60006232
Sorghum rhizosphere and bulk soil microbial communities from University of Arizona Maricopa Agricultural Center, AZ, USA	Agricultural land	USA: Maricopa, Arizona	7/8/21	48.68	3300059416	1385697	1385817	-111.97	33.08	10.46936/fics.proj.2021.60045/60000398
Grasslands soil microbial communities from the Angelo Coastal Reserve, California, USA	Grasslands	Laytonville, California, USA	9/17/13	53.97	3300026319	1166163	1033757	-123.63	39.74	10.46936/10.25585/60000762
Roots, rhizosphere and bulk soil microbial communities from poplar common garden sites in Oregon, USA	Agricultural land	USA: Corvallis, Oregon	9/9/20	58.37	3300046722	1309819	1310181	-123.19	44.59	10.46936/10.25585/60000017
Soil microbial communities from Purdue University Martell Research Forest, Indiana, United States	Temperate forest	USA: Indiana	6/28/17	42.61	3300024310	1181489	1181539	-87.03	40.44	10.46936/10.25585/60000715
Soil microbial communities from Arlington Agricultural Research Station in Wisconsin and Kellogg Biological Station in Michigan, replicating the bioenergy cropping systems trials (BCSTs)	Agricultural land	USA: Wisconsin	8/1/12	44.38	3300026749	1163967	1040334	-89.38	43.3	10.46936/10.25585/60000726
Roots, rhizosphere and bulk soil microbial communities from poplar common garden sites in Oregon, USA	Agricultural land	USA: Corvallis, Oregon	9/4/20	60.81	3300047468	1309881	1310212	-123.19	44.59	10.46936/10.25585/60000017
Soil and biocrust microbial communities from Mojave Desert, California, United States	Sub-biocrust	USA: California	8/3/18	50.01	3300034779	1229266	1229345	-115.66	34.79	10.46936/10.25585/60000926
Forest soil microbial communities from Barre Woods Harvard Forest LTER site, Petersham, Massachusetts, United States	Temperate forest	USA: Massachusetts	5/24/17	50.21	3300021402	1159525	1159582	-72.18	42.48	10.46936/fics.proj.2016.49483/60006003
Systems level insights into methane cycling in arid and semi-arid ecosystems	Desert	USA: California	5/30/16	51.99	3300024426	1140152	1140295	-116.25	33.31	10.46936/10.25585/60001056
Soil microbial communities from agricultural fields across the midwestern and eastern USA	Agricultural land	USA: South Dakota	7/2/19	58.34	3300050238	1315785	1315890	-97.84	45.27	10.46936/10.25585/60001369
Forest soil microbial communities from multiple locations in Canada and USA	Temperate forest	El Dorado National Forest, Georgetown, California, USA	9/15/11	48.06	3300027176	1165507	1012472	-120.64	38.88	10.46936/10.25585/60007402
Soil microbial communities from Russell Ranch Agriculture Facility, UC Davis, California, USA	Agricultural land	USA: California	4/23/20	44.47	3300049894	1319063	1319387	-121.87	38.55	10.46936/10.25585/60001282
Soil microbial communities from the Harvard Forest Long-term Ecological Research (LTER) site, Massachusetts, USA	Temperate forest	USA: Massachusetts	7/15/19	57.73	3300043787	1282615	1282651	-72.12	42.3	10.46936/10.25585/60001340
Natural and restored wetland microbial communities from the San Francisco Bay, California, USA, that impact long-term carbon sequestration	Paddy field/soil	USA: Twitchell Island, California	8/16/13	51.96	3300026021	1164655	1072503	-121.65	38.11	10.46936/10.25585/60000697
Soil microbial communities from artificial tropical rainforest in Tucson, Arizona, USA	Unclassified	USA: Arizona	11/7/19	59.67	3300049731	1307935	1307998	-110.85	32.58	10.46936/fics.proj.2019.50971/60000130
Soil fungal communities from Pine and Eucalyptus forests in California, United States and New South Wales, Australia	Temperate forest	USA: California	9/7/18	60.23	3300036855	1243014	1243092	-121	35.5	10.46936/10.25585/60001406
Soil microbial communities from Jackson County, Colorado, USA	Unclassified	USA: Colorado	7/21/20	57.26	3300049434	1290896	1290992	-106.1	40.37	10.46936/fics.proj.2018.50380/60000036
Populus root and rhizosphere microbial communities from Tennessee, USA	Tree plantation	USA: Tennessee	8/14/14	51.63	3300027909	1165897	1073267	-83.96	35.84	10.46936/10.25585/60000910
Serpentine soil microbial communities from UC McLaughlin Reserve, CA, USA	Grasslands	UC McLaughlin Reserve (Lake County, CA)	5/28/13	49.31	3300010042	1106565	1106578	-122.43	38.87	10.46936/10.25585/60000553
Rhizoplane soil and roots microbial communities from switchgrass plant in W.K. Kellogg Biological Station, Michigan, USA	Unclassified	USA: Michigan	7/31/19	60.57	3300048902	1315937	1316009	-85.4	42.41	10.46936/10.25585/60001351
Soil microbial communities from agricultural fields across the midwestern and eastern USA	Agricultural land	USA: Wisconsin	6/28/19	58.5	3300050242	1315813	1315904	-89.33	43.3	10.46936/10.25585/60001369
Soil microbial communities from subalpine grassland in Crested Butte, Colorado, United States	Grasslands	USA: Crested Butte, Colorado	7/26/18	47.97	3300041976	1270454	1270488	-106.99	38.96	10.46936/10.25585/60001184
Soil microbial communities from agricultural site in Penn Yan, New York, United States	Agricultural land	USA: New York	10/27/14	50.79	3300028596	1184136	1184158	-77.03	42.67	10.46936/10.25585/60000933
Switchgrass rhizosphere and soil microbial communities from various locations in Michigan and Wisconsin, USA	Agricultural land	USA: Bunker Hill, Michigan	11/19/20	57.47	3300050648	1338908	1338966	-84.34	42.44	10.46936/10.25585/60001368
Soil and sediment microbial communities from the East River, CO, USA	Riparian zone	USA: East River, Colorado	8/8/16	49.1	3300019877	1144598	1144699	-107	38.99	10.46936/10.25585/60000753
Soil microbial communities from Arlington Agricultural Research Station in Wisconsin and Kellogg Biological Station in Michigan, replicating the bioenergy cropping systems trials (BCSTs)	Agricultural land	USA: Wisconsin	8/20/11	43.26	3300027397	1163978	1021008	-89.38	43.3	10.46936/10.25585/60000726
Soil microbial communities from various environments and locations in the USA	Grasslands	USA: Washington	9/20/21	60.21	3300055277	1362294	1362325	-120.66	46.92	10.46936/10.25585/60008461
Soil microbial communities from agricultural fields across the midwestern and eastern USA	Agricultural land	USA: Wisconsin	7/8/19	60.04	3300050214	1315709	1315852	-89.33	43.3	10.46936/10.25585/60001369
Soil and sediment microbial communities from the East River, CO, USA	Floodplain	USA: East River, Colorado	9/16/15	51.87	3300011431	1120460	1120534	-107	38.98	10.46936/10.25585/60000753
Serpentine soil microbial communities from UC McLaughlin Reserve, CA, USA	Grasslands	UC McLaughlin Reserve (Lake County, CA)	5/28/13	47.76	3300010038	1106567	1106579	-122.43	38.87	10.46936/10.25585/60000553
Soil microbial communities from Jemez River Basin, Valles Caldera National Preserve, New Mexico, USA	Temperate forest	USA: New Mexico	9/15/17	58.05	3300049446	1310959	1310995	-106.53	35.88	10.46936/10.25585/60001385
Soil microbial communities from watershed of Upper East River, Colorado, USA	Watershed	USA: East River, Colorado	6/21/18	48.66	3300043354	1283960	1284346	-107.1	38.86	10.46936/10.25585/60000016
Panicgrass rhizosphere soil microbial communities from growth chamber in LBNL, Berkeley, California, USA	Grasslands	USA: California	10/8/19	50.64	3300049017	1334075	1273664	-121.78	38.53	10.46936/10.25585/60001211
Soil microbial communities from Arlington Agricultural Research Station in Wisconsin and Kellogg Biological Station in Michigan, replicating the bioenergy cropping systems trials (BCSTs)	Agricultural land	USA: Wisconsin	8/21/11	50.28	3300026651	1164107	1032723	-89.38	43.3	10.46936/10.25585/60000726
Soil microbial communities from Russell Ranch Agriculture Facility, UC Davis, California, USA	Agricultural land	USA: California	4/23/20	48.75	3300049358	1319739	1319877	-121.87	38.55	10.46936/10.25585/60001282
Roots, rhizosphere and bulk soil microbial communities from poplar common garden sites in Oregon, USA	Agricultural land	USA: Clatskanie, Oregon	9/9/20	57.23	3300046791	1309761	1310152	-123.27	46.12	10.46936/10.25585/60000017
Serpentine soil microbial communities from UC McLaughlin Reserve, CA, USA	Grasslands	UC McLaughlin Reserve (Lake County, CA)	5/28/13	50.27	3300009840	1106563	1106577	-122.43	38.87	10.46936/10.25585/60000553
Roots, rhizosphere and bulk soil microbial communities from poplar common garden sites in Oregon, USA	Agricultural land	USA: Corvallis, Oregon	9/4/20	61.08	3300046834	1309695	1310119	-123.19	44.59	10.46936/10.25585/60000017
Wetland microbial communities from Old Woman Creek delta, Ohio, USA	Wetlands	USA: Ohio	8/8/18	48.49	3300033482	1227074	1227092	-82.51	41.38	10.46936/10.25585/60001190
Systems level insights into methane cycling in arid and semi-arid ecosystems	Desert	USA: California	5/30/16	47.76	3300021062	1140184	1140311	-116.25	33.3	10.46936/10.25585/60001056
Soil microbial communities from 10 grassland sites in CA, CO, KS, KY, MN, MO, NM, SC, TX, that have been nitrogen fertilized	Boreal forest/Taiga	Willamette National Forest, Oregon, USA	7/30/11	46.17	3300026920	1165090	1012934	-122.13	44.21	10.46936/10.25585/60007412
Soil microbial communities from Satilla River various tidal marshes, Georgia, USA	Wetlands	USA: Georgia	11/13/21	60.56	3300057027	1384842	1384938	-81.49	30.99	10.46936/10.25585/60008112
Soil microbial communities from watershed of Upper East River, Colorado, USA	Watershed	USA: East River, Colorado	6/15/18	49.31	3300043475	1283754	1284243	-106.95	38.92	10.46936/10.25585/60000016
Switchgrass rhizosphere and soil microbial communities from various locations in Michigan and Wisconsin, USA	Agricultural land	USA: Bunker Hill, Michigan	8/28/17	52.13	3300051080	1310449	1310538	-84.34	42.44	10.46936/10.25585/60001368
Soil microbial communities from subalpine grassland in Crested Butte, Colorado, United States	Grasslands	USA: Crested Butte, Colorado	7/23/18	48.81	3300041820	1270078	1270169	-107.08	39	10.46936/10.25585/60001184
Soil microbial communities from watershed of Upper East River, Colorado, USA	Watershed	USA: East River, Colorado	6/15/18	48.2	3300043601	1283806	1284269	-106.95	38.92	10.46936/10.25585/60000016
Soil microbial communities from Arlington Agricultural Research Station in Wisconsin and Kellogg Biological Station in Michigan, replicating the bioenergy cropping systems trials (BCSTs)	Agricultural land	USA: Wisconsin	8/1/12	42.98	3300027463	1164142	1040277	-89.38	43.3	10.46936/10.25585/60000726
Soil microbial communities from watershed of Upper East River, Colorado, USA	Watershed	USA: East River, Colorado	6/21/18	49.36	3300043383	1283978	1284355	-107.1	38.86	10.46936/10.25585/60000016
Soil microbial communities from Los Alamos National Laboratory, New Mexico, USA	Unclassified	USA: New Mexico	9/10/20	51.15	3300049168	1288707	1288769	-106.3	35.88	10.46936/10.25585/60001346
Soil microbial communities from Purdue University Martell Research Forest, Indiana, United States	Temperate forest	USA: Indiana	6/28/17	42.9	3300024177	1181499	1181544	-87.03	40.44	10.46936/10.25585/60000715
Soil microbial communities from Arlington Agricultural Research Station in Wisconsin and Kellogg Biological Station in Michigan, replicating the bioenergy cropping systems trials (BCSTs)	Agricultural land	USA: Wisconsin	8/21/11	45.09	3300027427	1163987	1032693	-89.38	43.3	10.46936/10.25585/60000726
Rhizoplane soil and roots microbial communities from switchgrass plant in W.K. Kellogg Biological Station, Michigan, USA	Unclassified	USA: Michigan	7/31/19	60.5	3300048894	1315921	1316001	-85.4	42.41	10.46936/10.25585/60001351
Grasslands soil microbial communities from the Angelo Coastal Reserve, California, USA	Grasslands	USA: Angelo Coastal Reserve, California	9/27/13	58.41	3300026277	1165865	1032430	-123.63	39.74	10.46936/10.25585/60000762
Soil microbial and viral communities from tomato field in UC Davis, California, USA	Agricultural land	USA: Davis, California	8/15/18	45.58	3300051462	1320762	1320888	-121.88	38.54	10.46936/10.25585/60001236
Soil and sediment microbial communities from the East River, CO, USA	Floodplain	USA: East River, Colorado	9/12/16	54.92	3300014863	1134983	1135074	-106.95	38.92	10.46936/10.25585/60000753
Soil microbial communities from Holy Fire Burn scar, Cleveland National Forest, California, USA	Temperate forest	USA: California	9/24/19	54.77	3300049259	1307883	1307904	-117.46	33.67	10.46936/10.25585/60001382
Roots, rhizosphere and bulk soil microbial communities from poplar common garden sites in Oregon, USA	Agricultural land	USA: Corvallis, Oregon	9/4/20	61.37	3300046818	1309801	1310172	-123.19	44.59	10.46936/10.25585/60000017
Soil microbial communities from watershed of Upper East River, Colorado, USA	Watershed	USA: East River, Colorado	6/19/18	51.83	3300043595	1283882	1284307	-107.01	38.99	10.46936/10.25585/60000016
Switchgrass rhizosphere and soil microbial communities from various locations in Michigan and Wisconsin, USA	Agricultural land	USA: Bunker Hill, Michigan	9/11/17	54.1	3300051085	1310465	1310546	-84.34	42.44	10.46936/10.25585/60001368
Forest soil microbial communities from Eldorado National Forest, California, USA	Temperate forest	USA: California	6/7/17	53.83	3300034384	1239297	1239316	-120.49	38.97	10.46936/10.25585/60000967
Soil microbial communities from subalpine grassland in Crested Butte, Colorado, United States	Grasslands	USA: Crested Butte, Colorado	8/6/18	46.3	3300041825	1270090	1270175	-106.97	38.98	10.46936/10.25585/60001184
Soil microbial communities from Russell Ranch Agriculture Facility, UC Davis, California, USA	Agricultural land	USA: California	4/23/20	49.38	3300049304	1319637	1319826	-121.87	38.55	10.46936/10.25585/60001282
Bulk soil microbial communities from the East River watershed near Crested Butte, Colorado, United States	Floodplain	USA: Colorado	5/9/17	52.5	3300028791	1196507	1196588	-106.95	38.92	10.46936/fics.proj.2017.49991/60006232
Soil microbial communities from artificial tropical rainforest in Tucson, Arizona, USA	Unclassified	USA: Arizona	9/17/19	59.35	3300045965	1307965	1308013	-110.85	32.58	10.46936/fics.proj.2019.50971/60000130
Populus root and rhizosphere microbial communities from Tennessee, USA	Tree plantation	USA: Tennessee	8/14/14	51.24	3300050501	NA	1073267	-83.96	35.84	NA
Forest soil microbial communities from boreal-temperate forests in Minnesota, USA	Temperate forest	USA: Minnesota	8/10/17	59.59	3300048985	1290626	1290655	-92.3	47.55	10.46936/10.25585/60001316
Soil microbial communities from Arlington Agricultural Research Station in Wisconsin and Kellogg Biological Station in Michigan, replicating the bioenergy cropping systems trials (BCSTs)	Agricultural land	USA: Wisconsin	8/30/12	45.4	3300026861	1164018	1032834	-89.38	43.3	10.46936/10.25585/60000726
Salt pond water, soil and salt crust microbial communities from South San Francisco under conditions of wetland restoration.	Wetlands	South San Francisco, USA	7/11/14	49.82	3300026107	1166466	1092438	-122.13	37.5	10.46936/10.25585/60000820
Soil microbial and viral communities from tomato field in UC Davis, California, USA	Agricultural land	USA: Davis, California	8/15/18	44.17	3300051347	1320842	1320928	-121.87	38.54	10.46936/10.25585/60001236
Terrestrial cyanobacterial communities with co-occurring heterotrophs from various environments and locations	Soil crust	USA: California	4/18/10	71.67	3300038553	1266639	1266686	-115.69	35.5	10.46936/10.25585/60001171
Soil microbial communities from a coastal freshwater wetland in North Carolina, United States	Wetlands	USA: North Carolina	8/11/16	60.25	3300036993	1243235	1243268	-76.17	35.9	10.46936/10.25585/60000925
Peat soil microbial communities from Marcell Experimental Forest, MN, USA	Wetlands	USA: Minnesota	8/14/18	56.65	3300038426	1265302	1265362	-93.45	47.51	10.46936/10.25585/60001280
Soil microbial communities from H.J. Andrews Experimental Forest, Oregon, United States	Temperate forest	USA: Oregon	7/10/17	47.88	3300026446	1186266	1186305	-122.22	44.23	10.46936/10.25585/60000871
Soil microbial communities from 10 grassland sites in CA, CO, KS, KY, MN, MO, NM, SC, TX, that have been nitrogen fertilized	Temperate forest	USA: Browns Valley, California	6/10/11	42.16	3300026925	1164582	1012877	-121.28	39.24	10.46936/10.25585/60007412
Soil and sediment microbial communities from the East River, CO, USA	Riparian zone	USA: East River, Colorado	8/6/16	47.73	3300020009	1144634	1144717	-106.91	38.88	10.46936/10.25585/60000753
Soil microbial communities from Everglades Agricultural Area, Florida, United States	Agricultural land	USA: Florida	12/5/17	60.65	3300036826	1228650	1228730	-80.63	26.65	10.46936/10.25585/60000949
Arabidopsis, maize, boechera and miscanthus rhizosphere microbial communities from different US locations	Unclassified	USA: North Carolina	6/13/10	51.61	3300012517	1119436	1119482	-79.05	35.91	10.46936/10.25585/60000944
Soil and ectomycorrhiza microbial communities from Populus trichocarpa stands in riparian zones in the Pacific Northwest, United States	Riparian zone	USA: Washington	8/16/17	47.29	3300031164	1202062	1202102	-120.53	46.63	10.46936/10.25585/60000790
Switchgrass rizosphere microbial communities from Pacific Northwest National Laboratory, Richland, WA, United States	Unclassified	USA: Michigan	4/24/18	60.54	3300044709	1282745	1282752	-85.4	42.41	10.46936/fics.proj.2018.50395/60006405
Soil microbial communities from watershed of Upper East River, Colorado, USA	Watershed	USA: East River, Colorado	6/23/18	47.7	3300043367	1284072	1284402	-107.04	38.98	10.46936/10.25585/60000016
Soil microbial communities from Russell Ranch Agriculture Facility, UC Davis, California, USA	Agricultural land	USA: California	4/23/20	48.68	3300049749	1319121	1319416	-121.87	38.55	10.46936/10.25585/60001282
Soil microbial communities from Rifle, Colorado, USA	Rock core/Sediment	Rifle, Colorado, United States	3/27/13	51.67	3300025167	1166158	1023855	-107.78	39.53	10.46936/10.25585/60000542
Forest soil microbial communities from Harvard Forest Long Term Ecological Research (LTER) site in Petersham, MA, for long-term soil warming studies	Temperate forest	Harvard Forest LTER, Petersham, MA, USA	10/26/11	44.31	3300027161	1164883	1018256	-72.21	42.53	10.46936/10.25585/60000545
Soil microbial communities from watershed of Upper East River, Colorado, USA	Watershed	USA: East River, Colorado	6/16/18	48.62	3300043590	1283852	1284292	-106.98	38.93	10.46936/10.25585/60000016
Forest soil microbial communities from Barre Woods Harvard Forest LTER site, Petersham, Massachusetts, United States	Temperate forest	USA: Massachusetts	5/24/17	49.7	3300021420	1159545	1159592	-72.18	42.48	10.46936/fics.proj.2016.49483/60006003
Roots, rhizosphere and bulk soil microbial communities from poplar common garden sites in Oregon, USA	Agricultural land	USA: Clatskanie, Oregon	9/9/20	58.06	3300046510	1309853	1310198	-123.27	46.12	10.46936/10.25585/60000017
Soil microbial communities from Arlington Agricultural Research Station in Wisconsin and Kellogg Biological Station in Michigan, replicating the bioenergy cropping systems trials (BCSTs)	Agricultural land	USA: Wisconsin	8/24/10	43.64	3300026731	1164038	1032648	-89.38	43.3	10.46936/10.25585/60000726
Panicgrass rhizosphere soil microbial communities from growth chamber in LBNL, Berkeley, California, USA	Grasslands	USA: California	10/8/19	48.45	3300049021	1334083	1273674	-121.78	38.53	10.46936/10.25585/60001211
Soil microbial communities from Kansas (Konza Prairie Natural Area and Manhattan, Kansas, USA)	Unclassified	Manhattan, Kansas, USA	7/7/09	40.43	3300002902	1028604	1026152	-96.59	39.21	10.46936/10.25585/60007591
Soil microbial communities from watershed of Upper East River, Colorado, USA	Watershed	USA: East River, Colorado	6/25/18	48.4	3300043493	1284104	1284418	-107.03	38.91	10.46936/10.25585/60000016
Soil microbial communities from fields in the western Corn Belt region, Nebraska, United States	Agricultural land	USA: Nebraska	12/6/16	59.65	3300036850	1242175	1242182	-96.41	41.17	10.46936/10.25585/60000900
Soil and biocrust microbial communities from Mojave Desert, California, United States	Desert	USA: California	8/4/18	49.65	3300036665	1229190	1229307	-115.66	34.79	10.46936/10.25585/60000926
Arabidopsis, maize, boechera and miscanthus rhizosphere microbial communities from different US locations	Unclassified	USA: North Carolina	6/13/10	53.04	3300012489	1119426	1119477	-79.05	35.91	10.46936/10.25585/60000944
Soil microbial communities from the Great Smoky Mountains National Park, Tennessee, USA	Temperate forest	USA: Tennessee	7/23/17	46.36	3300046384	1308318	1308404	-83.48	35.68	10.46936/10.25585/60001234
Soil microbial communities from Satilla River various tidal marshes, Georgia, USA	Wetlands	USA: Georgia	11/12/21	60.85	3300057011	1384726	1384880	-81.57	31.01	10.46936/10.25585/60008112
Soil microbial communities from Russell Ranch Agriculture Facility, UC Davis, California, USA	Agricultural land	USA: California	4/23/20	50.68	3300049277	1319601	1319808	-121.87	38.55	10.46936/10.25585/60001282
Soil microbial communities from the Great Smoky Mountains National Park, Tennessee, USA	Temperate forest	USA: Tennessee	3/15/18	47.52	3300047624	1308354	1308422	-83.48	35.68	10.46936/10.25585/60001234
Forest soil microbial communities from multiple locations in Canada and USA	Temperate forest	El Dorado National Forest, Georgetown, California, USA	9/15/11	52.33	3300027738	1165504	1012502	-120.64	38.88	10.46936/10.25585/60007402
Soil microbial communities from Arlington Agricultural Research Station in Wisconsin and Kellogg Biological Station in Michigan, replicating the bioenergy cropping systems trials (BCSTs)	Agricultural land	USA: Wisconsin	8/29/12	43.79	3300027411	1164034	1021020	-89.38	43.3	10.46936/10.25585/60000726
Agricultural soil microbial communities from Utah and Georgia to study Nitrogen management	Agricultural land	USA: Georgia	6/18/14	54.5	3300027775	1165692	1082367	-83.42	33.88	10.46936/10.25585/60000605
Soil microbial communities from H.J. Andrews Experimental Forest, Oregon, United States	Temperate forest	USA: Oregon	7/10/17	49.8	3300026358	1186242	1186293	-122.22	44.23	10.46936/10.25585/60000871
Soil microbial communities from watershed of Upper East River, Colorado, USA	Watershed	USA: East River, Colorado	6/15/18	49.84	3300049985	1340462	1284243	-106.95	38.92	10.46936/10.25585/60000016
Peat soil microbial communities from Marcell Experimental Forest, MN, USA	Wetlands	USA: Minnesota	8/14/18	55.32	3300039310	1265314	1265368	-93.45	47.51	10.46936/10.25585/60001280
Peat soil microbial communities from Marcell Experimental Forest, MN, USA	Wetlands	USA: Minnesota	8/14/18	53.24	3300038450	1265334	1265378	-93.45	47.51	10.46936/10.25585/60001280
Soil microbial communities from Arlington Agricultural Research Station in Wisconsin and Kellogg Biological Station in Michigan, replicating the bioenergy cropping systems trials (BCSTs)	Agricultural land	USA: Wisconsin	8/30/12	45.83	3300026697	1164084	1032798	-89.38	43.3	10.46936/10.25585/60000726
Soil microbial communities from Nachusa Grasslands, Illinois, United States	Grasslands	USA: Illinois	10/13/17	47.84	3300037477	1256355	1256410	-89.33	41.9	10.46936/10.25585/60001237
Soil microbial communities from subalpine grassland in Crested Butte, Colorado, United States	Grasslands	USA: Crested Butte, Colorado	7/16/18	48.23	3300041802	1270038	1270149	-107.06	38.97	10.46936/10.25585/60001184
Soil microbial communities from watershed of Upper East River, Colorado, USA	Watershed	USA: East River, Colorado	6/26/18	51.03	3300043648	1284138	1284435	-107.07	38.95	10.46936/10.25585/60000016
Soil microbial communities from Arlington Agricultural Research Station in Wisconsin and Kellogg Biological Station in Michigan, replicating the bioenergy cropping systems trials (BCSTs)	Agricultural land	USA: Wisconsin	8/1/12	45.88	3300026756	1164092	1040346	-89.38	43.3	10.46936/10.25585/60000726
Soil microbial communities from watershed of Upper East River, Colorado, USA	Watershed	USA: East River, Colorado	6/27/18	47.66	3300043673	1284180	1284456	-107.06	38.99	10.46936/10.25585/60000016
Soil microbial communities from subalpine grassland in Crested Butte, Colorado, United States	Grasslands	USA: Crested Butte, Colorado	7/8/18	47.4	3300041776	1269976	1270118	-106.99	38.95	10.46936/10.25585/60001184
Soil microbial communities from Los Alamos National Laboratory, New Mexico, USA	Unclassified	USA: New Mexico	9/10/20	52.59	3300049780	1288749	1288790	-106.3	35.88	10.46936/10.25585/60001346
Forest soil microbial communities from multiple locations in Canada and USA	Temperate forest	USA: Davy Crockett National Forest, Groveton, Texas	12/2/12	49.04	3300027504	1165629	1014361	-95.15	31.11	10.46936/10.25585/60007402
Forest soil microbial communities from various locations in the USA	Temperate forest	USA: Wyoming	7/30/21	51.11	3300052908	1359260	1359302	-106.64	41.03	10.46936/10.25585/60008101
Soil microbial communities from H.J. Andrews Experimental Forest, Oregon, United States	Temperate forest	USA: Oregon	7/10/17	49.09	3300026360	1186256	1186300	-122.22	44.23	10.46936/10.25585/60000871
Amended soil microbial communities from New York, USA to study carbon cycling	Agricultural land	USA: Mt. Pleasant research farm, Cornell University, New York	11/6/13	49.98	3300012955	1127668	1127691	-76.38	42.45	10.46936/10.25585/60000700
Soil microbial communities from watershed of Upper East River, Colorado, USA	Watershed	USA: East River, Colorado	6/20/18	46.86	3300043616	1283964	1284348	-107.01	38.93	10.46936/10.25585/60000016
Soil microbial communities from Satilla River various tidal marshes, Georgia, USA	Wetlands	USA: Georgia	8/12/21	58.75	3300056895	1384738	1384886	-81.71	30.98	10.46936/10.25585/60008112
Switchgrass-associated microbial communities from reclaimed mine lands soil in West Virginia, United States	Surface mine	USA: West Virginia	5/25/17	47.59	3300021280	1159690	1159708	-79.07	39.46	10.46936/10.25585/60000813
Forest soil microbial communities from various locations in the USA	Temperate forest	USA: Wyoming	7/30/21	58.87	3300059325	1359264	1359304	-106.64	41.03	10.46936/10.25585/60008101
Soil microbial communities from watershed of Upper East River, Colorado, USA	Watershed	USA: East River, Colorado	6/23/18	48.79	3300043632	1284086	1284409	-107.04	38.98	10.46936/10.25585/60000016
Soil microbial communities from the Harvard Forest Long-term Ecological Research (LTER) site, Massachusetts, USA	Temperate forest	USA: Massachusetts	7/15/19	59.02	3300043100	1282629	1282658	-72.12	42.3	10.46936/10.25585/60001340
Soil and sediment microbial communities from the East River, CO, USA	Floodplain	USA: East River, Colorado	9/16/15	51.69	3300011425	1120466	1120537	-107	38.98	10.46936/10.25585/60000753
Soil microbial communities from a coastal freshwater wetland in North Carolina, United States	Wetlands	USA: North Carolina	6/13/16	61	3300036868	1243217	1243259	-76.17	35.9	10.46936/10.25585/60000925
Soil microbial communities from subalpine grassland in Crested Butte, Colorado, United States	Grasslands	USA: Crested Butte, Colorado	7/9/18	47.17	3300041849	1270004	1270132	-107.06	38.97	10.46936/10.25585/60001184
Panicgrass rhizosphere soil microbial communities from growth chamber in LBNL, Berkeley, California, USA	Grasslands	USA: California	10/10/19	47.83	3300049186	1334094	1273685	-121.78	38.53	10.46936/10.25585/60001211
Soil microbial communities from Jackson County, Colorado, USA	Unclassified	USA: Colorado	7/20/20	58.04	3300044807	1290864	1290976	-106.17	40.37	10.46936/fics.proj.2018.50380/60000036
Bulk soil microbial communities from the East River watershed near Crested Butte, Colorado, United States	Floodplain	USA: Colorado	9/15/17	51.58	3300028722	1196565	1196617	-106.95	38.92	10.46936/fics.proj.2017.49991/60006232
Roots, rhizosphere and bulk soil microbial communities from poplar common garden sites in Oregon, USA	Agricultural land	USA: Clatskanie, Oregon	9/9/20	57.56	3300046782	1309707	1310125	-123.27	46.12	10.46936/10.25585/60000017
Soil microbial communities from Mount St. Helens National Volcunic Monument, Washington, USA	Unclassified	USA: Mount St. Helens National Volcunic Monument, Washington	6/25/21	58.74	3300051526	1330808	1330848	-122.17	46.24	10.46936/10.25585/60000499
Soil microbial and viral communities from tomato field in UC Davis, California, USA	Agricultural land	USA: Davis, California	8/15/18	46.5	3300051453	1320742	1320878	-121.87	38.54	10.46936/10.25585/60001236
Bulk soil microbial communities from the East River watershed near Crested Butte, Colorado, United States	Floodplain	USA: Colorado	3/7/17	50.26	3300028705	1196479	1196574	-106.96	38.92	10.46936/fics.proj.2017.49991/60006232
Populus soil microbial communities from riparian zone of different river systems in the western United States	Riparian zone	USA: Montana	5/1/12	50.97	3300018476	1125796	1125809	-110.57	45.64	10.46936/10.25585/60000770
Soil microbial communities from Jackson County, Colorado, USA	Unclassified	USA: Colorado	7/20/20	61.76	3300044738	1290872	1290980	-106.25	40.43	10.46936/fics.proj.2018.50380/60000036
Forest soil microbial communities from multiple locations in Canada and USA	Temperate forest	USA: Davy Crockett National Forest, Groveton, Texas	12/2/12	46.75	3300027071	1165729	1014295	-95.15	31.11	10.46936/10.25585/60007402
Soil and sediment microbial communities from the East River, CO, USA	Floodplain	USA: East River, Colorado	9/12/15	50.98	3300011402	1117100	1117147	-106.95	38.92	10.46936/10.25585/60000753
Sediment microbial communities from freshwater and brackish wetlands in California and Colorado, USA	Temperate forest	USA: Colorado	7/19/18	61.22	3300048931	1323596	1323648	-106.95	38.92	10.46936/10.25585/60001320
Soil microbial communities from Jackson County, Colorado, USA	Unclassified	USA: Colorado	7/21/20	54.89	3300060356	1290910	1290999	-106.1	40.38	10.46936/fics.proj.2018.50380/60000036
Terrestrial cyanobacterial communities with co-occurring heterotrophs from various environments and locations	Unclassified	USA: California	6/5/98	65.16	3300035011	1237731	1237764	-115.51	35.64	10.46936/10.25585/60001171
Soil microbial communities from Satilla River various tidal marshes, Georgia, USA	Wetlands	USA: Georgia	11/11/21	61.96	3300057052	1384778	1384906	-81.49	31	10.46936/10.25585/60008112
Soil microbial communities from Loxahatchee National Wildlife Refuge, Florida, United States	Wetlands	USA: Florida	11/11/18	53.91	3300033004	1232762	1232783	-80.23	26.51	10.46936/10.25585/60001011
Soil microbial communities from Russell Ranch Agriculture Facility, UC Davis, California, USA	Agricultural land	USA: California	4/23/20	48.32	3300049319	1319681	1319848	-121.87	38.55	10.46936/10.25585/60001282
Hardwood forest soil microbial communities from various locations in the United States	Temperate forest	USA: Indiana	8/14/17	51.06	3300032205	1200295	1200350	-86.47	39.08	10.46936/10.25585/60000846
Soil microbial communities from Russell Ranch Agriculture Facility, UC Davis, California, USA	Agricultural land	USA: California	4/23/20	42.85	3300049234	1319071	1319391	-121.87	38.55	10.46936/10.25585/60001282
Forest soil microbial communities from various locations in the USA	Temperate forest	USA: Colorado	7/30/21	42.51	3300052896	1359214	1359279	-106.61	40.99	10.46936/10.25585/60008101
Forest soil microbial communities from Harvard Forest Long Term Ecological Research (LTER) site in Petersham, MA, for long-term soil warming studies	Temperate forest	Harvard Forest LTER, Petersham, MA, USA	10/26/11	44.41	3300027099	1165241	1018238	-72.17	42.47	10.46936/10.25585/60000545
Soil microbial communities from Nachusa Grasslands, Illinois, United States	Grasslands	USA: Illinois	5/2/17	50.79	3300037446	1256357	1256411	-89.36	41.9	10.46936/10.25585/60001237
Surface soil microbial communities from Centralia Pennsylvania, which are recovering from an underground coalmine fire.	Unclassified	USA: Pennsylvania, Centralia	10/5/14	49.69	3300027826	1165575	1064123	-76.34	40.8	10.46936/10.25585/60007659
Lab enriched peat soil microbial communities from two peatlands near Ithaca, NY, United States	Wetlands	USA: New York	8/10/18	50.35	3300034090	1220234	1220261	-76.48	42.33	10.46936/10.25585/60000911
Soil microbial communities from Arlington Agricultural Research Station in Wisconsin and Kellogg Biological Station in Michigan, replicating the bioenergy cropping systems trials (BCSTs)	Agricultural land	USA: Wisconsin	8/30/12	43.16	3300026720	1163955	1032771	-89.38	43.3	10.46936/10.25585/60000726
Panicgrass rhizosphere soil microbial communities from growth chamber in LBNL, Berkeley, California, USA	Grasslands	USA: California	11/5/19	50.62	3300049030	1334142	1273736	-121.78	38.53	10.46936/10.25585/60001211
Soil microbial communities from watershed of Upper East River, Colorado, USA	Watershed	USA: East River, Colorado	6/15/18	48.59	3300044742	1283822	1284277	-106.95	38.92	10.46936/10.25585/60000016
Soil microbial communities from Arlington Agricultural Research Station in Wisconsin and Kellogg Biological Station in Michigan, replicating the bioenergy cropping systems trials (BCSTs)	Agricultural land	USA: Michigan	8/27/12	48.07	3300027452	1164087	1032879	-85.37	42.4	10.46936/10.25585/60000726
Soil microbial communities from Russell Ranch Agriculture Facility, UC Davis, California, USA	Agricultural land	USA: California	4/23/20	39.77	3300049612	1319315	1319513	-121.87	38.55	10.46936/10.25585/60001282
Soil microbial communities from Russell Ranch Agriculture Facility, UC Davis, California, USA	Agricultural land	USA: California	4/23/20	45.2	3300049365	1319275	1319493	-121.87	38.55	10.46936/10.25585/60001282
Soil and sediment microbial communities from the East River, CO, USA	Floodplain	USA: East River, Colorado	9/13/15	54.82	3300011395	1117018	1117106	-106.91	38.89	10.46936/10.25585/60000753
Soil microbial communities from Mount St. Helens National Volcunic Monument, Washington, USA	Unclassified	USA: Mount St. Helens National Volcunic Monument, Washington	6/25/21	58.52	3300050475	1330770	1330829	-122.17	46.24	10.46936/10.25585/60000499
Grasslands soil microbial communities from the Angelo Coastal Reserve, California, USA	Grasslands	USA: Angelo Coastal Reserve, California	7/13/15	51.53	3300010326	1101876	1102048	-123.65	39.72	10.46936/10.25585/60000762
Soil microbial communities from Russell Ranch Agriculture Facility, UC Davis, California, USA	Agricultural land	USA: California	4/23/20	45.01	3300049246	1319111	1319411	-121.87	38.55	10.46936/10.25585/60001282
Soil microbial communities from the Harvard Forest Long-term Ecological Research (LTER) site, Massachusetts, USA	Temperate forest	USA: Massachusetts	7/15/19	56.59	3300044714	1282643	1282665	-72.12	42.3	10.46936/10.25585/60001340
Soil microbial communities from Arlington Agricultural Research Station in Wisconsin and Kellogg Biological Station in Michigan, replicating the bioenergy cropping systems trials (BCSTs)	Agricultural land	USA: Wisconsin	8/21/11	44.81	3300026785	1164011	1032729	-89.38	43.3	10.46936/10.25585/60000726
Soil microbial communities from uranium-contaminated sites across the Upper Colorado River Basin region	Contaminated	USA: Wyoming	8/29/15	53.2	3300026535	1186445	1186452	-108.4	42.99	10.46936/10.25585/60001052
Soil microbial communities from West Virginia University Organic Research Farm, Morgantown, WV, United States	Agricultural land	USA: West Virginia	3/25/18	50.79	3300032211	1205950	1206057	-79.94	39.65	10.46936/10.25585/60000955
Vadose zone soil and rhizosphere microbial communities from the Eel River Critical Zone Observatory, Northern California to study diel carbon cycling	Vadose zone	USA: California	8/16/16	47.98	3300020199	1130990	1130835	-123.64	39.73	10.46936/10.25585/60000754
Soil microbial communities from Jackson County, Colorado, USA	Unclassified	USA: Colorado	7/21/20	54.61	3300049433	1290894	1290991	-106.11	40.37	10.46936/fics.proj.2018.50380/60000036
Panicgrass rhizosphere soil microbial communities from growth chamber in LBNL, Berkeley, California, USA	Grasslands	USA: California	10/8/19	48.13	3300049051	1334084	1273675	-121.78	38.53	10.46936/10.25585/60001211
Soil microbial communities from Arlington Agricultural Research Station in Wisconsin and Kellogg Biological Station in Michigan, replicating the bioenergy cropping systems trials (BCSTs)	Agricultural land	USA: Michigan	8/27/12	44.71	3300027004	1163960	1032855	-85.37	42.4	10.46936/10.25585/60000726
Soil microbial communities from Russell Ranch Agriculture Facility, UC Davis, California, USA	Agricultural land	USA: California	4/23/20	46.38	3300049289	1319161	1319436	-121.87	38.55	10.46936/10.25585/60001282
Peat soil microbial communities from Marcell Experimental Forest, MN, USA	Wetlands	USA: Minnesota	8/14/18	56.26	3300039249	1265258	1265340	-93.45	47.51	10.46936/10.25585/60001280
Bulk soil microbial communities from the East River watershed near Crested Butte, Colorado, United States	Floodplain	USA: Colorado	5/9/17	52.57	3300028711	1196513	1196591	-106.95	38.92	10.46936/fics.proj.2017.49991/60006232
Soil microbial communities from H.J. Andrews Experimental Forest, Oregon, United States	Temperate forest	USA: Oregon	7/10/17	49.44	3300026498	1186222	1186283	-122.22	44.23	10.46936/10.25585/60000871
Surface soil microbial communities from Centralia Pennsylvania, which are recovering from an underground coalmine fire.	Unclassified	USA: Pennsylvania, Centralia	10/6/14	46.35	3300005529	1064118	1064130	-76.34	40.8	10.46936/10.25585/60007659
Soil microbial communities from Russell Ranch Agriculture Facility, UC Davis, California, USA	Agricultural land	USA: California	4/23/20	45.69	3300056767	1319115	1319413	-121.87	38.55	10.46936/10.25585/60001282
Soil microbial communities from Jemez River Basin, Valles Caldera National Preserve, New Mexico, USA	Temperate forest	USA: New Mexico	4/2/17	59.33	3300049926	1310929	1310980	-106.53	35.88	10.46936/10.25585/60001385
Soil microbial communities from Rifle, Colorado, USA	Rock core/Sediment	Rifle, Colorado, United States	3/27/13	52.77	3300025327	1166267	1023834	-107.78	39.53	10.46936/10.25585/60000542
Roots, rhizosphere and bulk soil microbial communities from poplar common garden sites in Oregon, USA	Agricultural land	USA: Clatskanie, Oregon	9/9/20	57.69	3300049445	1309773	1310158	-123.27	46.12	10.46936/10.25585/60000017
Soil microbial communities from subalpine grassland in Crested Butte, Colorado, United States	Grasslands	USA: Crested Butte, Colorado	7/26/09	46.72	3300041942	1270474	1270498	-106.99	38.96	10.46936/10.25585/60001184
Switchgrass rhizosphere and soil microbial communities from various locations in Michigan and Wisconsin, USA	Agricultural land	USA: Bunker Hill, Michigan	8/14/17	52.46	3300051178	1310433	1310530	-84.34	42.44	10.46936/10.25585/60001368
Soil microbial communities from 10 grassland sites in CA, CO, KS, KY, MN, MO, NM, SC, TX, that have been nitrogen fertilized	Grasslands	Nunn, Colorado, USA	8/1/11	43.32	3300026681	1165098	1013069	-104.77	40.82	10.46936/10.25585/60007412
Soil microbial communities from Arlington Agricultural Research Station in Wisconsin and Kellogg Biological Station in Michigan, replicating the bioenergy cropping systems trials (BCSTs)	Agricultural land	USA: Wisconsin	8/24/10	43.42	3300026814	1164101	1032630	-89.38	43.3	10.46936/10.25585/60000726
Vadose zone soil and rhizosphere microbial communities from the Eel River Critical Zone Observatory, Northern California to study diel carbon cycling	Vadose zone	USA: California	6/15/16	49.59	3300012360	1117807	1117901	-123.48	39.57	10.46936/10.25585/60000754
Soil microbial communities from watershed of Upper East River, Colorado, USA	Watershed	USA: East River, Colorado	6/21/18	48.25	3300043353	1283958	1284345	-107.1	38.86	10.46936/10.25585/60000016
Soil and sediment microbial communities from the East River, CO, USA	Floodplain	USA: East River, Colorado	9/16/15	51.75	3300012035	1120474	1120541	-107	38.98	10.46936/10.25585/60000753
Systems level insights into methane cycling in arid and semi-arid ecosystems	Desert	USA: California	1/20/20	52.67	3300041975	1270431	1270437	-116.25	33.31	10.46936/10.25585/60001056
Soil microbial communities from watershed of Upper East River, Colorado, USA	Watershed	USA: East River, Colorado	6/15/18	45.49	3300048870	1283812	1284272	-106.95	38.92	10.46936/10.25585/60000016
Soil microbial communities from Nachusa Grasslands, Illinois, United States	Grasslands	USA: Illinois	10/13/17	45.77	3300044699	1256399	1256432	-89.36	41.9	10.46936/10.25585/60001237
Soil and sediment microbial communities from the East River, CO, USA	Floodplain	USA: East River, Colorado	9/12/16	51.38	3300014879	1134987	1135076	-106.95	38.92	10.46936/10.25585/60000753
Soil microbial communities from watershed of Upper East River, Colorado, USA	Watershed	USA: East River, Colorado	6/15/18	50.11	3300043476	1283756	1284244	-106.95	38.92	10.46936/10.25585/60000016
Roots, rhizosphere and bulk soil microbial communities from poplar common garden sites in Oregon, USA	Agricultural land	USA: Clatskanie, Oregon	9/9/20	57.32	3300046727	1309851	1310197	-123.27	46.12	10.46936/10.25585/60000017
Soil microbial communities from watershed of Upper East River, Colorado, USA	Watershed	USA: East River, Colorado	6/21/18	47.13	3300043384	1283984	1284358	-107.1	38.86	10.46936/10.25585/60000016
Soil microbial communities from Arlington Agricultural Research Station in Wisconsin and Kellogg Biological Station in Michigan, replicating the bioenergy cropping systems trials (BCSTs)	Agricultural land	USA: Wisconsin	8/1/12	43.97	3300027464	1163962	1040268	-89.38	43.3	10.46936/10.25585/60000726
Peat soil microbial communities from Marcell Experimental Forest, MN, USA	Wetlands	USA: Minnesota	8/14/18	55.99	3300038420	1265324	1265373	-93.45	47.51	10.46936/10.25585/60001280
Bulk soil microbial communities from the East River watershed near Crested Butte, Colorado, United States	Floodplain	USA: Colorado	9/15/17	52.16	3300028787	1196573	1196621	-106.95	38.92	10.46936/fics.proj.2017.49991/60006232
Terrestrial cyanobacterial communities with co-occurring heterotrophs from various environments and locations	Soil crust	USA: California	6/22/06	66.73	3300036392	1251807	1251840	-115.46	34.1	10.46936/10.25585/60001171
Soil fungal communities from Pine and Eucalyptus forests in California, United States and New South Wales, Australia	Temperate forest	USA: California	9/7/18	59.53	3300036820	1243034	1243102	-122.2	37	10.46936/10.25585/60001406
Soil microbial communities from 10 grassland sites in CA, CO, KS, KY, MN, MO, NM, SC, TX, that have been nitrogen fertilized	Grasslands	USA: Gorham, Kansas	9/16/11	45.53	3300026707	1164589	1013051	-99.1	39.05	10.46936/10.25585/60007412
Soil microbial communities from Arlington Agricultural Research Station in Wisconsin and Kellogg Biological Station in Michigan, replicating the bioenergy cropping systems trials (BCSTs)	Agricultural land	USA: Wisconsin	8/1/11	44.71	3300027479	1164151	1040385	-89.38	43.3	10.46936/10.25585/60000726
Soil microbial communities from Los Alamos National Laboratory, New Mexico, USA	Unclassified	USA: New Mexico	7/28/20	50.51	3300053167	1288729	1288780	-106.3	35.88	10.46936/10.25585/60001346
Soil microbial communities from watershed of Upper East River, Colorado, USA	Watershed	USA: East River, Colorado	6/19/18	50.73	3300043596	1283884	1284308	-107.01	38.99	10.46936/10.25585/60000016
Soil and sediment microbial communities from the East River, CO, USA	Floodplain	USA: East River, Colorado	9/15/16	52.22	3300014864	1134999	1135082	-106.95	38.92	10.46936/10.25585/60000753
Soil and sediment microbial communities from the East River, CO, USA	Riparian zone	USA: East River, Colorado	8/6/16	50.36	3300021972	1144628	1144714	-106.91	38.88	10.46936/10.25585/60000753
Soil microbial communities from watershed of Upper East River, Colorado, USA	Watershed	USA: East River, Colorado	6/14/18	50.08	3300045070	1283744	1284238	-106.98	38.96	10.46936/10.25585/60000016
Rhizoplane soil and roots microbial communities from switchgrass plant in W.K. Kellogg Biological Station, Michigan, USA	Unclassified	USA: Michigan	7/31/19	60.44	3300048893	1315919	1316000	-85.4	42.41	10.46936/10.25585/60001351
Soil microbial communities from subalpine grassland in Crested Butte, Colorado, United States	Grasslands	USA: Crested Butte, Colorado	7/15/18	46.72	3300041793	1270018	1270139	-106.97	38.98	10.46936/10.25585/60001184
High-throughput characterization of viral-host interactions	Unclassified	USA: Hopland, California	3/3/14	59.63	3300051520	1347773	1347769	-123.08	39	10.46936/10.25585/60001370
Peat soil microbial communities from Marcell Experimental Forest, MN, USA	Wetlands	USA: Minnesota	8/14/18	55.59	3300043294	1281226	1265365	-93.45	47.51	10.46936/10.25585/60001280
Soil and sediment microbial communities from the East River, CO, USA	Riparian zone	USA: East River, Colorado	8/3/16	44.51	3300019872	1144662	1144731	-107	38.98	10.46936/10.25585/60000753
Panicgrass rhizosphere soil microbial communities from growth chamber in LBNL, Berkeley, California, USA	Grasslands	USA: California	10/4/19	50.19	3300049044	1334066	1273655	-121.78	38.53	10.46936/10.25585/60001211
Forest soil microbial communities from multiple locations in Canada and USA	Temperate forest	El Dorado National Forest, Georgetown, California, USA	9/15/11	51.96	3300027257	1165511	1012484	-120.64	38.88	10.46936/10.25585/60007402
Soil microbial communities from Loxahatchee National Wildlife Refuge, Florida, United States	Wetlands	USA: Florida	11/11/18	52.46	3300032770	1232764	1232784	-80.23	26.51	10.46936/10.25585/60001011
Panicgrass rhizosphere soil microbial communities from growth chamber in LBNL, Berkeley, California, USA	Grasslands	USA: California	10/4/19	48.16	3300049012	1334067	1273656	-121.78	38.53	10.46936/10.25585/60001211
Soil and ectomycorrhiza microbial communities from Populus trichocarpa stands in riparian zones in the Pacific Northwest, United States	Riparian zone	USA: Washington	8/16/17	48.66	3300031152	1202060	1202101	-120.7	45.92	10.46936/10.25585/60000790
Roots, rhizosphere and bulk soil microbial communities from poplar common garden sites in Oregon, USA	Agricultural land	USA: Corvallis, Oregon	9/4/20	61.3	3300046706	1309711	1310127	-123.19	44.59	10.46936/10.25585/60000017
Forest soil microbial communities from Barre Woods Harvard Forest LTER site, Petersham, Massachusetts, United States	Temperate forest	USA: Massachusetts	5/24/17	48.88	3300021407	1159521	1159580	-72.18	42.48	10.46936/fics.proj.2016.49483/60006003
Soil microbial communities from Arlington Agricultural Research Station in Wisconsin and Kellogg Biological Station in Michigan, replicating the bioenergy cropping systems trials (BCSTs)	Agricultural land	USA: Wisconsin	8/24/10	42.81	3300026726	1164129	1032627	-89.38	43.3	10.46936/10.25585/60000726
Panicgrass rhizosphere soil microbial communities from growth chamber in LBNL, Berkeley, California, USA	Grasslands	USA: California	11/5/19	43.27	3300049036	1334151	1273746	-121.78	38.53	10.46936/10.25585/60001211
Soil microbial communities from West Virginia University Organic Research Farm, Morgantown, WV, United States	Agricultural land	USA: West Virginia	3/25/18	51.5	3300032003	1205952	1206058	-79.94	39.65	10.46936/10.25585/60000955
Soil microbial and viral communities from tomato field in UC Davis, California, USA	Agricultural land	USA: Davis, California	8/15/18	47.16	3300051393	1320808	1320911	-121.87	38.54	10.46936/10.25585/60001236
Grasslands soil microbial communities from the Angelo Coastal Reserve, California, USA	Grasslands	USA: Angelo Coastal Reserve, California	7/13/15	50.85	3300010320	1109430	1109437	-123.65	39.72	10.46936/10.25585/60000762
Soil microbial communities from Arlington Agricultural Research Station in Wisconsin and Kellogg Biological Station in Michigan, replicating the bioenergy cropping systems trials (BCSTs)	Agricultural land	USA: Wisconsin	8/29/12	49.04	3300027405	1163979	1021017	-89.38	43.3	10.46936/10.25585/60000726
Soil microbial communities from Russell Ranch Agriculture Facility, UC Davis, California, USA	Agricultural land	USA: California	4/23/20	42.18	3300049240	1319089	1319400	-121.87	38.55	10.46936/10.25585/60001282
Soil microbial communities from Russell Ranch Agriculture Facility, UC Davis, California, USA	Agricultural land	USA: California	4/23/20	45.69	3300049755	1319205	1319458	-121.87	38.55	10.46936/10.25585/60001282
Vadose zone soil and rhizosphere microbial communities from the Eel River Critical Zone Observatory, Northern California to study diel carbon cycling	Vadose zone	USA: California	6/16/16	47.28	3300012925	1117882	1117932	-123.64	39.73	10.46936/10.25585/60000754
Switchgrass rhizosphere and soil microbial communities from various locations in Michigan and Wisconsin, USA	Agricultural land	USA: Bunker Hill, Michigan	11/19/20	57.87	3300050574	1338906	1338965	-84.34	42.44	10.46936/10.25585/60001368
Soil microbial communities from Arlington Agricultural Research Station in Wisconsin and Kellogg Biological Station in Michigan, replicating the bioenergy cropping systems trials (BCSTs)	Agricultural land	USA: Wisconsin	8/1/12	44.71	3300026750	1163998	1040265	-89.38	43.3	10.46936/10.25585/60000726
Soil microbial communities from Mount St. Helens National Volcunic Monument, Washington, USA	Unclassified	USA: Mount St. Helens National Volcunic Monument, Washington	6/25/21	58.88	3300050461	1330802	1330845	-122.17	46.24	10.46936/10.25585/60000499
Soil microbial communities from Purdue University Martell Research Forest, Indiana, United States	Temperate forest	USA: Indiana	6/28/17	43.23	3300028293	1181451	1181520	-87.03	40.44	10.46936/10.25585/60000715
Roots, rhizosphere and bulk soil microbial communities from poplar common garden sites in Oregon, USA	Agricultural land	USA: Clatskanie, Oregon	9/9/20	58.65	3300046829	1309719	1310131	-123.27	46.12	10.46936/10.25585/60000017
Soil microbial communities from Arlington Agricultural Research Station in Wisconsin and Kellogg Biological Station in Michigan, replicating the bioenergy cropping systems trials (BCSTs)	Agricultural land	USA: Wisconsin	8/24/10	44.39	3300027422	1164126	1032594	-89.38	43.3	10.46936/10.25585/60000726
Vadose zone soil and rhizosphere microbial communities from the Eel River Critical Zone Observatory, Northern California to study diel carbon cycling	Vadose zone	USA: California	6/15/16	47.23	3300012358	1117793	1117894	-123.48	39.57	10.46936/10.25585/60000754
Soil microbial communities from agricultural site in Penn Yan, New York, United States	Agricultural land	USA: New York	10/27/14	50.35	3300028889	1184148	1184164	-77.03	42.67	10.46936/10.25585/60000933
Forest soil microbial communities from Harvard Forest Long Term Ecological Research (LTER) site in Petersham, MA, for long-term soil warming studies	Temperate forest	USA: Harvard Forest LTER, Petersham, MA	10/25/11	47.17	3300027109	1165118	1018184	-72.21	42.53	10.46936/10.25585/60000545
Soil microbial communities from watershed of Upper East River, Colorado, USA	Watershed	USA: East River, Colorado	6/19/18	50.64	3300043610	1283900	1284316	-107.01	38.94	10.46936/10.25585/60000016
Soil microbial communities from 10 grassland sites in CA, CO, KS, KY, MN, MO, NM, SC, TX, that have been nitrogen fertilized	Grasslands	USA: Gorham, Kansas	9/16/11	44.45	3300026678	1165226	1013042	-99.1	39.05	10.46936/10.25585/60007412
Soil microbial communities from Russell Ranch Agriculture Facility, UC Davis, California, USA	Agricultural land	USA: California	4/23/20	42.02	3300049371	1319301	1319506	-121.87	38.55	10.46936/10.25585/60001282
Soil microbial communities from 10 grassland sites in CA, CO, KS, KY, MN, MO, NM, SC, TX, that have been nitrogen fertilized	Grasslands	USA: Chapel Hill, North Carolina	8/11/11	39.25	3300026643	1164438	1012889	-79.06	35.91	10.46936/10.25585/60007412
Soil microbial and viral communities from tomato field in UC Davis, California, USA	Agricultural land	USA: Davis, California	8/15/18	45.76	3300051467	1320774	1320894	-121.87	38.54	10.46936/10.25585/60001236
Switchgrass rhizosphere and soil microbial communities from various locations in Michigan and Wisconsin, USA	Agricultural land	USA: Bunker Hill, Michigan	9/11/17	53.59	3300051181	1310471	1310549	-84.34	42.44	10.46936/10.25585/60001368
Soil microbial communities from watershed of Upper East River, Colorado, USA	Watershed	USA: East River, Colorado	6/28/18	49.26	3300044947	1284214	1284473	-107.07	38.98	10.46936/10.25585/60000016
Systems level insights into methane cycling in arid and semi-arid ecosystems	Desert	USA: California	5/30/16	47.41	3300021067	1140192	1140315	-116.25	33.31	10.46936/10.25585/60001056
Wetland microbial communities from Old Woman Creek delta, Ohio, USA	Wetlands	USA: Ohio	5/9/18	48.18	3300033487	1227080	1227095	-82.51	41.38	10.46936/10.25585/60001190
Soil microbial communities from Jackson County, Colorado, USA	Unclassified	USA: Colorado	7/21/20	55.45	3300044831	1290914	1291001	-106.03	40.43	10.46936/fics.proj.2018.50380/60000036
Forest soil microbial communities from Eldorado National Forest, California, USA	Temperate forest	USA: California	6/7/17	52.27	3300035687	1239299	1239317	-120.44	39.03	10.46936/10.25585/60000967
Sorghum rhizosphere and bulk soil microbial communities from University of Arizona Maricopa Agricultural Center, AZ, USA	Agricultural land	USA: Maricopa, Arizona	7/8/21	52.15	3300059415	1385693	1385815	-111.97	33.08	10.46936/fics.proj.2021.60045/60000398
Soil and sediment microbial communities from the East River, CO, USA	Floodplain	USA: East River, Colorado	9/12/15	50.68	3300012168	1117102	1117148	-106.95	38.92	10.46936/10.25585/60000753
Soil microbial communities from 10 grassland sites in CA, CO, KS, KY, MN, MO, NM, SC, TX, that have been nitrogen fertilized	Grasslands	Nunn, Colorado, USA	8/1/11	42.69	3300026635	1165359	1013060	-104.77	40.82	10.46936/10.25585/60007412
Panicgrass rhizosphere soil microbial communities from growth chamber in LBNL, Berkeley, California, USA	Grasslands	USA: California	10/10/19	50.01	3300049180	1334087	1273678	-121.78	38.53	10.46936/10.25585/60001211
Soil microbial communities from uranium-contaminated sites across the Upper Colorado River Basin region	Contaminated	USA: Wyoming	8/29/15	51.78	3300030620	1202842	1186449	-108.4	42.99	10.46936/10.25585/60001052
Soil microbial communities from H.J. Andrews Experimental Forest, Oregon, United States	Temperate forest	USA: Oregon	7/10/17	48.22	3300026489	1186230	1186287	-122.22	44.23	10.46936/10.25585/60000871
Forest soil microbial communities from Harvard Forest Long Term Ecological Research (LTER) site in Petersham, MA, for long-term soil warming studies	Temperate forest	USA: Harvard Forest LTER, Petersham, MA	10/25/11	44.21	3300027065	1165004	1018178	-72.21	42.53	10.46936/10.25585/60000545
Soil microbial communities from Russell Ranch Agriculture Facility, UC Davis, California, USA	Agricultural land	USA: California	4/23/20	52.05	3300049298	1319623	1319819	-121.87	38.55	10.46936/10.25585/60001282
Serpentine soil microbial communities from UC McLaughlin Reserve, CA, USA	Grasslands	UC McLaughlin Reserve (Lake County, CA)	5/29/13	49.11	3300010166	1106549	1106570	-122.43	38.87	10.46936/10.25585/60000553
Forest soil microbial communities from various locations in the USA	Temperate forest	USA: Wyoming	7/30/21	56.22	3300057022	1359270	1359307	-106.63	41.03	10.46936/10.25585/60008101
Soil and sediment microbial communities from the East River, CO, USA	Riparian zone	USA: East River, Colorado	8/9/16	50.08	3300020061	1144586	1144693	-106.94	38.94	10.46936/10.25585/60000753
Soil microbial communities from subalpine grassland in Crested Butte, Colorado, United States	Grasslands	USA: Crested Butte, Colorado	8/6/18	49.72	3300041823	1270086	1270173	-106.98	38.97	10.46936/10.25585/60001184
Soil microbial communities from Kansas (Konza Prairie Natural Area and Manhattan, Kansas, USA)	Unclassified	Manhattan, Kansas, USA	7/7/09	41.41	3300002896	1028603	1026150	-96.59	39.21	10.46936/10.25585/60007591
Soil microbial communities from Arlington Agricultural Research Station in Wisconsin and Kellogg Biological Station in Michigan, replicating the bioenergy cropping systems trials (BCSTs)	Agricultural land	USA: Wisconsin	8/1/12	44.45	3300026741	1164025	1040301	-89.38	43.3	10.46936/10.25585/60000726
Soil microbial communities from watershed of Upper East River, Colorado, USA	Watershed	USA: East River, Colorado	6/21/18	47.85	3300043380	1283966	1284349	-107.09	38.86	10.46936/10.25585/60000016
Soil microbial communities from Arlington Agricultural Research Station in Wisconsin and Kellogg Biological Station in Michigan, replicating the bioenergy cropping systems trials (BCSTs)	Agricultural land	USA: Wisconsin	8/20/12	49.01	3300027460	1164021	1032945	-89.32	43.42	10.46936/10.25585/60000726
Peat soil microbial communities from Marcell Experimental Forest, MN, USA	Wetlands	USA: Minnesota	8/14/18	53.36	3300038424	1265286	1265354	-93.45	47.51	10.46936/10.25585/60001280
Switchgrass rhizosphere and soil microbial communities from various locations in Michigan and Wisconsin, USA	Agricultural land	USA: Bunker Hill, Michigan	8/28/17	50.55	3300051083	1310455	1310541	-84.34	42.44	10.46936/10.25585/60001368
Soil microbial communities from 10 grassland sites in CA, CO, KS, KY, MN, MO, NM, SC, TX, that have been nitrogen fertilized	Temperate forest	USA: Browns Valley, California	6/10/11	40.92	3300026923	1165354	1012871	-121.28	39.24	10.46936/10.25585/60007412
Terrestrial cyanobacterial communities with co-occurring heterotrophs from various environments and locations	Unclassified	USA: Utah	8/15/06	75.04	3300038555	1266643	1266688	-111.64	37.54	10.46936/10.25585/60001171
Soil microbial communities from a coastal freshwater wetland in North Carolina, United States	Wetlands	USA: North Carolina	8/11/16	60.61	3300036995	1243243	1243272	-76.17	35.9	10.46936/10.25585/60000925
Soil microbial communities from Russell Ranch Agriculture Facility, UC Davis, California, USA	Agricultural land	USA: California	4/23/20	51.84	3300049306	1319647	1319831	-121.87	38.55	10.46936/10.25585/60001282
Soil microbial communities from agricultural site in Penn Yan, New York, United States	Agricultural land	USA: New York	10/27/14	51.63	3300028812	1184144	1184162	-77.03	42.67	10.46936/10.25585/60000933
Soil microbial and viral communities from tomato field in UC Davis, California, USA	Agricultural land	USA: Davis, California	8/15/18	34.22	3300051337	1320820	1320917	-121.88	38.54	10.46936/10.25585/60001236
Soil microbial communities from artificial tropical rainforest in Tucson, Arizona, USA	Unclassified	USA: Arizona	11/12/19	58.89	3300045927	1307957	1308009	-110.85	32.58	10.46936/fics.proj.2019.50971/60000130
Soil and sediment microbial communities from the East River, CO, USA	Floodplain	USA: East River, Colorado	9/15/15	48.98	3300011439	1120448	1120528	-106.91	38.89	10.46936/10.25585/60000753
Wetland soil microbial communities from various locations	Agricultural land	USA: Colorado	5/28/19	57.35	3300042904	1288814	1288824	-105	40.65	10.46936/fics.proj.2016.49495/60006008
Forest soil microbial communities from Harvard Forest Long Term Ecological Research (LTER) site in Petersham, MA, for long-term soil warming studies	Temperate forest	USA: Harvard Forest LTER, Petersham, MA	10/25/11	51.03	3300027110	1165003	1018163	-72.21	42.53	10.46936/10.25585/60000545
Roots, rhizosphere and bulk soil microbial communities from poplar common garden sites in Oregon, USA	Agricultural land	USA: Corvallis, Oregon	9/4/20	61.17	3300046799	1309855	1310199	-123.19	44.59	10.46936/10.25585/60000017
Soil microbial communities from West Virginia University Organic Research Farm, Morgantown, WV, United States	Agricultural land	USA: West Virginia	3/25/18	51.6	3300031892	1205944	1206054	-79.94	39.65	10.46936/10.25585/60000955
Soil microbial communities from the Great Smoky Mountains National Park, Tennessee, USA	Temperate forest	USA: Tennessee	6/4/18	47.37	3300047626	1308358	1308424	-83.5	35.64	10.46936/10.25585/60001234
Soil microbial communities from various environments and locations in the USA	Grasslands	USA: Washington, Ellensburg	9/20/21	58.85	3300053644	1364561	1364579	-120.66	46.92	10.46936/10.25585/60008461
Soil microbial communities from watershed of Upper East River, Colorado, USA	Watershed	USA: East River, Colorado	6/26/18	48.12	3300043538	1284118	1284425	-107.07	38.95	10.46936/10.25585/60000016
Soil microbial communities from watershed of Upper East River, Colorado, USA	Watershed	USA: East River, Colorado	6/19/18	50.54	3300043609	1283898	1284315	-107.01	38.94	10.46936/10.25585/60000016
Forest soil microbial communities from the Harvard Forest LTER site, Massachusetts, United States	Temperate forest	USA: Massachusetts	10/23/17	57.18	3300037451	1239610	1239754	-72.19	42.53	10.46936/10.25585/60000985
Soil microbial communities from watershed of Upper East River, Colorado, USA	Watershed	USA: East River, Colorado	6/27/18	49.53	3300044458	1284152	1284442	-107.07	38.99	10.46936/10.25585/60000016
Surface soil microbial communities from Centralia Pennsylvania, which are recovering from an underground coalmine fire.	Unclassified	USA: Pennsylvania, Centralia	10/6/14	54.67	3300027773	1166326	1064128	-76.34	40.8	10.46936/10.25585/60007659
Vadose zone soil and rhizosphere microbial communities from the Eel River Critical Zone Observatory, Northern California to study diel carbon cycling	Vadose zone	USA: California, Eel River Critical Zone Observatory	4/18/15	47.68	3300027862	1166217	1087872	-123.64	39.73	10.46936/10.25585/60000754
Soil microbial communities from subalpine grassland in Crested Butte, Colorado, United States	Grasslands	USA: Crested Butte, Colorado	7/22/18	45.07	3300041808	1270052	1270156	-106.98	38.98	10.46936/10.25585/60001184
Soil and sediment microbial communities from the East River, CO, USA	Floodplain	USA: East River, Colorado	9/14/15	40.41	3300012672	1117022	1117108	-106.91	38.89	10.46936/10.25585/60000753
Soil microbial communities from the Great Smoky Mountains National Park, Tennessee, USA	Temperate forest	USA: Tennessee	3/24/17	45.93	3300059829	1308292	1308391	-83.48	35.68	10.46936/10.25585/60001234
Soil and biocrust microbial communities from Mojave Desert, California, United States	Sub-biocrust	USA: California	8/3/18	51.64	3300034009	1229264	1229344	-115.66	34.79	10.46936/10.25585/60000926
Soil microbial communities from watershed of Upper East River, Colorado, USA	Watershed	USA: East River, Colorado	6/14/18	49.33	3300049983	1340459	1284239	-106.98	38.96	10.46936/10.25585/60000016
Soil microbial communities from Russell Ranch Agriculture Facility, UC Davis, California, USA	Agricultural land	USA: California	4/23/20	50	3300049251	1319567	1319791	-121.87	38.55	10.46936/10.25585/60001282
Forest soil microbial communities from multiple locations in Canada and USA	Temperate forest	El Dorado National Forest, Georgetown, California, USA	9/15/11	52.07	3300027663	1165505	1012508	-120.64	38.88	10.46936/10.25585/60007402
Soil microbial communities from watershed of Upper East River, Colorado, USA	Watershed	USA: East River, Colorado	6/20/18	47.96	3300043614	1283932	1284332	-107.01	38.98	10.46936/10.25585/60000016
Soil microbial communities from watershed of Upper East River, Colorado, USA	Watershed	USA: East River, Colorado	6/27/18	49.35	3300043675	1284192	1284462	-107.06	38.99	10.46936/10.25585/60000016
Vadose zone soil and rhizosphere microbial communities from the Eel River Critical Zone Observatory, Northern California to study diel carbon cycling	Vadose zone	USA: California	8/16/16	49.61	3300021086	1130994	1130834	-123.64	39.73	10.46936/10.25585/60000754
Soil microbial communities from pasture in Hopland Research and Extension Center, CA, USA	Pasture	USA: Hopland, California	10/3/20	24.14	3300054567	1364322	1364373	-123.07	39	10.46936/10.25585/60008465
Soil microbial communities from subalpine grassland in Crested Butte, Colorado, United States	Grasslands	USA: Crested Butte, Colorado	7/31/18	48.06	3300041839	1270108	1270184	-107.06	38.97	10.46936/10.25585/60001184
Soil microbial communities from Russell Ranch Agriculture Facility, UC Davis, California, USA	Agricultural land	USA: California	4/23/20	39.23	3300049497	1319263	1319487	-121.87	38.55	10.46936/10.25585/60001282
Soil microbial communities from Arlington Agricultural Research Station in Wisconsin and Kellogg Biological Station in Michigan, replicating the bioenergy cropping systems trials (BCSTs)	Agricultural land	USA: Wisconsin	8/1/12	45.01	3300026754	1164146	1040349	-89.38	43.3	10.46936/10.25585/60000726
Soil microbial communities from subalpine grassland in Crested Butte, Colorado, United States	Grasslands	USA: Crested Butte, Colorado	7/26/09	46.91	3300041774	1270468	1270495	-106.99	38.96	10.46936/10.25585/60001184
Soil microbial communities from watershed of Upper East River, Colorado, USA	Watershed	USA: East River, Colorado	6/22/18	48.42	3300043642	1284040	1284386	-107.03	38.96	10.46936/10.25585/60000016
Forest soil microbial communities from various locations in the USA	Temperate forest	USA: Colorado	7/30/21	55.26	3300052902	1359234	1359289	-105.96	39.94	10.46936/10.25585/60008101
Soil microbial communities from Arlington Agricultural Research Station in Wisconsin and Kellogg Biological Station in Michigan, replicating the bioenergy cropping systems trials (BCSTs)	Agricultural land	USA: Wisconsin	8/29/12	42.14	3300026939	1164057	1021044	-89.38	43.3	10.46936/10.25585/60000726
Panicgrass rhizosphere soil microbial communities from growth chamber in LBNL, Berkeley, California, USA	Grasslands	USA: California	10/10/19	51.25	3300049184	1334091	1273682	-121.78	38.53	10.46936/10.25585/60001211
Soil fungal communities from Pine and Eucalyptus forests in California, United States and New South Wales, Australia	Temperate forest	USA: California	9/7/18	57.7	3300036773	1242956	1243063	-121	35.5	10.46936/10.25585/60001406
Soil microbial communities from watershed of Upper East River, Colorado, USA	Watershed	USA: East River, Colorado	6/20/18	48.96	3300043349	1283944	1284338	-107.01	38.94	10.46936/10.25585/60000016
Roots, rhizosphere and bulk soil microbial communities from poplar common garden sites in Oregon, USA	Agricultural land	USA: Clatskanie, Oregon	9/9/20	58.15	3300046788	1309733	1310138	-123.27	46.12	10.46936/10.25585/60000017
Wetland microbial communities from Old Woman Creek delta, Ohio, USA	Wetlands	USA: Ohio	8/8/18	48.82	3300033557	1227054	1227082	-82.51	41.38	10.46936/10.25585/60001190
Soil and sediment microbial communities from the East River, CO, USA	Floodplain	USA: East River, Colorado	9/15/15	48.77	3300011423	1120456	1120532	-107	38.98	10.46936/10.25585/60000753
Soil microbial communities from Blodgett Forest Research Station, California, USA	Temperate forest	USA: California	6/3/14	48.31	3300046661	1280167	1280274	-120.66	38.91	10.46936/fics.proj.2019.50964/60000127
Soil microbial communities from watershed of Upper East River, Colorado, USA	Watershed	USA: East River, Colorado	6/20/18	48.47	3300043638	1283950	1284341	-107.01	38.94	10.46936/10.25585/60000016
Soil microbial communities from Holy Fire Burn scar, Cleveland National Forest, California, USA	Temperate forest	USA: California	10/8/18	58.23	3300060354	1307869	1307897	-117.46	33.67	10.46936/10.25585/60001382
Roots, rhizosphere and bulk soil microbial communities from poplar common garden sites in Oregon, USA	Agricultural land	USA: Clatskanie, Oregon	9/9/20	59	3300047313	1309871	1310207	-123.27	46.12	10.46936/10.25585/60000017
Soil microbial communities from watershed of Upper East River, Colorado, USA	Watershed	USA: East River, Colorado	6/25/18	48.13	3300049153	1284096	1284414	-107.03	38.91	10.46936/10.25585/60000016
Soil microbial communities from Russell Ranch Agriculture Facility, UC Davis, California, USA	Agricultural land	USA: California	4/23/20	43.11	3300049236	1319075	1319393	-121.87	38.55	10.46936/10.25585/60001282
Forest soil microbial communities from various locations in the USA	Temperate forest	USA: Colorado	7/30/21	43.73	3300052894	1359204	1359274	-106.61	40.99	10.46936/10.25585/60008101
Soil microbial and viral communities from tomato field in UC Davis, California, USA	Agricultural land	USA: Davis, California	8/15/18	47.01	3300051455	1320748	1320881	-121.87	38.54	10.46936/10.25585/60001236
Soil microbial communities from LAMPS site, Iowa State University, Ames, IA, USA	Agricultural land	USA: Iowa	7/3/18	60.08	3300037444	1247990	1247998	-93.74	42.01	10.46936/10.25585/60001207
Soil microbial and viral communities from tomato field in UC Davis, California, USA	Agricultural land	USA: Davis, California	8/15/18	46.26	3300051524	1320786	1320900	-121.87	38.54	10.46936/10.25585/60001236
Soil and sediment microbial communities from the East River, CO, USA	Floodplain	USA: East River, Colorado	9/17/15	55.72	3300011408	1120504	1120556	-107	38.98	10.46936/10.25585/60000753
Soil microbial communities from Russell Ranch Agriculture Facility, UC Davis, California, USA	Agricultural land	USA: California	4/23/20	42.74	3300049327	1319215	1319463	-121.87	38.55	10.46936/10.25585/60001282
Soil and sediment microbial communities from the East River, CO, USA	Riparian zone	USA: East River, Colorado	8/12/16	48.55	3300020016	1144546	1144673	-106.9	38.91	10.46936/10.25585/60000753
Vadose zone soil and rhizosphere microbial communities from the Eel River Critical Zone Observatory, Northern California to study diel carbon cycling	Vadose zone	USA: California	6/16/16	44.28	3300015245	1117869	1117929	-123.64	39.73	10.46936/10.25585/60000754
Panicgrass rhizosphere soil microbial communities from growth chamber in LBNL, Berkeley, California, USA	Grasslands	USA: California	10/4/19	45.54	3300049040	1334155	1273750	-121.78	38.53	10.46936/10.25585/60001211
Soil microbial communities from Purdue University Martell Research Forest, Indiana, United States	Temperate forest	USA: Indiana	6/28/17	43.72	3300024224	1181473	1181531	-87.03	40.44	10.46936/10.25585/60000715
Populus soil microbial communities from riparian zone of different river systems in the western United States	Riparian zone	USA: Utah	5/1/12	51.67	3300018469	1125788	1125805	-111.9	41.14	10.46936/10.25585/60000770
Soil fungal communities from Pine and Eucalyptus forests in California, United States and New South Wales, Australia	Temperate forest	USA: California	9/7/18	59.76	3300036790	1242974	1243072	-121	35.5	10.46936/10.25585/60001406
Soil microbial communities from Russell Ranch Agriculture Facility, UC Davis, California, USA	Agricultural land	USA: California	4/23/20	50.14	3300049363	1319753	1319884	-121.87	38.55	10.46936/10.25585/60001282
Soil microbial communities from Rifle, Colorado, USA	Rock core/Sediment	Rifle, Colorado, United States	7/20/11	49.81	3300025289	1165517	1008445	-107.78	39.53	10.46936/10.25585/60000542
Soil microbial communities from Rifle, Colorado, USA	Rock core/Sediment	Rifle, Colorado, United States	3/27/13	48	3300002124	1023832	1023831	-107.78	39.53	10.46936/10.25585/60000542
Soil microbial communities from Russell Ranch Agriculture Facility, UC Davis, California, USA	Agricultural land	USA: California	4/23/20	41.41	3300049244	1319105	1319408	-121.87	38.55	10.46936/10.25585/60001282
Vadose zone soil and rhizosphere microbial communities from the Eel River Critical Zone Observatory, Northern California to study diel carbon cycling	Vadose zone	USA: California	8/16/16	15.09	3300024347	1130989	1130837	-123.64	39.73	10.46936/10.25585/60000754
Soil microbial communities from uranium-contaminated sites across the Upper Colorado River Basin region	Contaminated	USA: Wyoming	8/29/15	51.69	3300031965	1186437	1186448	-108.4	42.99	10.46936/10.25585/60001052
Soil microbial communities from Mount St. Helens National Volcunic Monument, Washington, USA	Unclassified	USA: Mount St. Helens National Volcunic Monument, Washington	6/25/21	60.45	3300050473	1330764	1330826	-122.17	46.24	10.46936/10.25585/60000499
Panicgrass rhizosphere soil microbial communities from growth chamber in LBNL, Berkeley, California, USA	Grasslands	USA: California	10/21/19	49.79	3300049212	1334130	1273722	-121.78	38.53	10.46936/10.25585/60001211
Soil microbial communities from watershed of Upper East River, Colorado, USA	Watershed	USA: East River, Colorado	6/21/18	47.68	3300044748	1284000	1284366	-107.09	38.86	10.46936/10.25585/60000016
Soil microbial communities from Arlington Agricultural Research Station in Wisconsin and Kellogg Biological Station in Michigan, replicating the bioenergy cropping systems trials (BCSTs)	Agricultural land	USA: Wisconsin	8/20/12	51.25	3300027458	1164117	1032942	-89.32	43.42	10.46936/10.25585/60000726
Roots, rhizosphere and bulk soil microbial communities from poplar common garden sites in Oregon, USA	Botanical garden	USA: Corvallis, Oregon	9/4/20	63	3300047439	1309865	1310204	-123.19	44.59	10.46936/10.25585/60000017
Soil microbial communities from Arlington Agricultural Research Station in Wisconsin and Kellogg Biological Station in Michigan, replicating the bioenergy cropping systems trials (BCSTs)	Agricultural land	USA: Wisconsin	8/20/11	43.29	3300027116	1164054	1020996	-89.38	43.3	10.46936/10.25585/60000726
Soil microbial communities from Russell Ranch Agriculture Facility, UC Davis, California, USA	Agricultural land	USA: California	4/23/20	49.59	3300049598	1319547	1319781	-121.87	38.55	10.46936/10.25585/60001282
Soil microbial communities from the Great Smoky Mountains National Park, Tennessee, USA	Temperate forest	USA: Tennessee	5/19/17	46.92	3300046380	1308302	1308396	-83.48	35.68	10.46936/10.25585/60001234
Soil microbial communities from Russell Ranch Agriculture Facility, UC Davis, California, USA	Agricultural land	USA: California	4/23/20	49.25	3300049895	1319545	1319780	-121.87	38.55	10.46936/10.25585/60001282
Soil microbial communities from subalpine grassland in Crested Butte, Colorado, United States	Grasslands	USA: Crested Butte, Colorado	7/26/18	47.41	3300041932	1270462	1270492	-106.99	38.96	10.46936/10.25585/60001184
Forest soil microbial communities from Harvard Forest Long Term Ecological Research (LTER) site in Petersham, MA, for long-term soil warming studies	Temperate forest	USA: Harvard Forest LTER, Petersham, MA	10/27/11	45.4	3300027173	1164612	1018268	-72.18	42.55	10.46936/10.25585/60000545
Soil microbial communities from Jackson County, Colorado, USA	Unclassified	USA: Colorado	7/21/20	57	3300049435	1290906	1290997	-106.1	40.38	10.46936/fics.proj.2018.50380/60000036
Grasslands soil microbial communities from the Angelo Coastal Reserve, California, USA	Grasslands	USA: California: Angelo Coastal Reserve	10/9/14	54.72	3300026305	1166204	1057304	-123.63	39.74	10.46936/10.25585/60000762
Soil microbial communities from Rifle, Colorado, USA	Rock core/Sediment	Rifle, Colorado, United States	7/20/11	51.33	3300025319	1166036	1008442	-107.78	39.53	10.46936/10.25585/60000542
Soil microbial communities from Purdue University Martell Research Forest, Indiana, United States	Temperate forest	USA: Indiana	6/28/17	44.02	3300024181	1181513	1181551	-87.03	40.44	10.46936/10.25585/60000715
Roots, rhizosphere and bulk soil microbial communities from poplar common garden sites in Oregon, USA	Agricultural land	USA: Corvallis, Oregon	9/4/20	61.68	3300049443	1309749	1310146	-123.19	44.59	10.46936/10.25585/60000017
Soil microbial communities from Russell Ranch Agriculture Facility, UC Davis, California, USA	Agricultural land	USA: California	4/23/20	43.34	3300056780	1319129	1319420	-121.87	38.55	10.46936/10.25585/60001282
Soil microbial communities from agricultural fields across the midwestern and eastern USA	Agricultural land	USA: Wisconsin	7/8/19	58.8	3300050215	1315713	1315854	-89.33	43.3	10.46936/10.25585/60001369
Panicgrass rhizosphere soil microbial communities from growth chamber in LBNL, Berkeley, California, USA	Grasslands	USA: California	11/5/19	43.41	3300049077	1334181	1273778	-121.78	38.53	10.46936/10.25585/60001211
Soil microbial communities from Russell Ranch Agriculture Facility, UC Davis, California, USA	Agricultural land	USA: California	4/23/20	48.59	3300049382	1319773	1319894	-121.87	38.55	10.46936/10.25585/60001282
Soil microbial communities from watershed of Upper East River, Colorado, USA	Watershed	USA: East River, Colorado	6/21/18	49.5	3300043355	1283982	1284357	-107.1	38.86	10.46936/10.25585/60000016
Soil microbial communities from Rifle, Colorado, USA	Rock core/Sediment	Rifle, Colorado, United States	7/20/11	51.39	3300025155	1165835	1008439	-107.78	39.53	10.46936/10.25585/60000542
Forest soil microbial communities from the Harvard Forest LTER site, Massachusetts, United States	Temperate forest	USA: Massachusetts	10/23/17	57.56	3300037235	1239618	1239758	-72.19	42.53	10.46936/10.25585/60000985
Switchgrass rhizosphere and soil microbial communities from various locations in Michigan and Wisconsin, USA	Agricultural land	USA: Bunker Hill, Michigan	7/31/17	50.16	3300051172	1310405	1310516	-84.34	42.44	10.46936/10.25585/60001368
Soil microbial communities from Arlington Agricultural Research Station in Wisconsin and Kellogg Biological Station in Michigan, replicating the bioenergy cropping systems trials (BCSTs)	Agricultural land	USA: Wisconsin	8/1/12	44.1	3300026816	1164024	1040298	-89.38	43.3	10.46936/10.25585/60000726
Systems level insights into methane cycling in arid and semi-arid ecosystems	Desert	USA: California	1/20/20	51.52	3300041973	1270427	1270435	-116.25	33.31	10.46936/10.25585/60001056
Soil and sediment microbial communities from the East River, CO, USA	Floodplain	USA: East River, Colorado	9/13/16	53	3300015259	1135033	1135099	-106.95	38.92	10.46936/10.25585/60000753
Soil microbial communities from Arlington Agricultural Research Station in Wisconsin and Kellogg Biological Station in Michigan, replicating the bioenergy cropping systems trials (BCSTs)	Agricultural land	USA: Wisconsin	8/1/12	43.43	3300027466	1163999	1040274	-89.38	43.3	10.46936/10.25585/60000726
Soil microbial communities from LAMPS site, Iowa State University, Ames, IA, USA	Agricultural land	USA: Iowa	4/29/18	59.57	3300037529	1247980	1247993	-93.74	42.01	10.46936/10.25585/60001207
Switchgrass rizosphere microbial communities from Pacific Northwest National Laboratory, Richland, WA, United States	Unclassified	USA: Michigan	4/24/18	60.99	3300044854	1282749	1282754	-85.4	42.41	10.46936/fics.proj.2018.50395/60006405
Soil microbial communities from watershed of Upper East River, Colorado, USA	Watershed	USA: East River, Colorado	6/21/18	48.26	3300043386	1283998	1284365	-107.09	38.86	10.46936/10.25585/60000016
Roots, rhizosphere and bulk soil microbial communities from poplar common garden sites in Oregon, USA	Agricultural land	USA: Corvallis, Oregon	9/4/20	61.9	3300046835	1309767	1310155	-123.19	44.59	10.46936/10.25585/60000017
Roots, rhizosphere and bulk soil microbial communities from poplar common garden sites in Oregon, USA	Botanical garden	USA: Corvallis, Oregon	9/4/20	62.64	3300046719	1309779	1310161	-123.19	44.59	10.46936/10.25585/60000017
Soil microbial communities from watershed of Upper East River, Colorado, USA	Watershed	USA: East River, Colorado	6/26/18	48.94	3300043474	1284116	1284424	-107.07	38.95	10.46936/10.25585/60000016
Grasslands soil microbial communities from the Angelo Coastal Reserve, California, USA	Grasslands	USA: California: Angelo Coastal Reserve	9/29/14	55.19	3300026322	1166203	1057298	-123.63	39.74	10.46936/10.25585/60000762
Forest soil microbial communities from Harvard Forest Long Term Ecological Research (LTER) site in Petersham, MA, for long-term soil warming studies	Temperate forest	USA: Harvard Forest LTER, Petersham, MA	10/27/11	44.81	3300026984	1165247	1018304	-72.18	42.55	10.46936/10.25585/60000545
Soil microbial communities from Russell Ranch Agriculture Facility, UC Davis, California, USA	Agricultural land	USA: California	4/23/20	48.84	3300049300	1319627	1319821	-121.87	38.55	10.46936/10.25585/60001282
Soil microbial communities from watershed of Upper East River, Colorado, USA	Watershed	USA: East River, Colorado	6/15/18	49.6	3300043771	1283748	1284240	-106.95	38.92	10.46936/10.25585/60000016
Soil and sediment microbial communities from the East River, CO, USA	Riparian zone	USA: East River, Colorado	8/11/16	52.36	3300019881	1144568	1144684	-106.95	38.92	10.46936/10.25585/60000753
Soil microbial communities from Los Alamos National Laboratory, New Mexico, USA	Unclassified	USA: New Mexico	9/10/20	52.23	3300049139	1288711	1288771	-106.3	35.88	10.46936/10.25585/60001346
Soil and sediment microbial communities from the East River, CO, USA	Floodplain	USA: East River, Colorado	9/14/16	49.19	3300014866	1135043	1135104	-106.95	38.92	10.46936/10.25585/60000753
Soil microbial communities from Arlington Agricultural Research Station in Wisconsin and Kellogg Biological Station in Michigan, replicating the bioenergy cropping systems trials (BCSTs)	Agricultural land	USA: Wisconsin	8/20/12	47.92	3300026629	1164049	1032918	-89.4	43.42	10.46936/10.25585/60000726
Rhizoplane soil and roots microbial communities from switchgrass plant in W.K. Kellogg Biological Station, Michigan, USA	Unclassified	USA: Michigan	7/31/19	60.94	3300048895	1315923	1316002	-85.4	42.41	10.46936/10.25585/60001351
Forest soil microbial communities from the Harvard Forest LTER site, Massachusetts, United States	Temperate forest	USA: Massachusetts	10/23/17	57.16	3300037421	1239600	1239749	-72.19	42.53	10.46936/10.25585/60000985
Soil microbial communities from watershed of Upper East River, Colorado, USA	Watershed	USA: East River, Colorado	6/19/18	51.93	3300043594	1283880	1284306	-107.01	38.99	10.46936/10.25585/60000016
Panicgrass rhizosphere soil microbial communities from growth chamber in LBNL, Berkeley, California, USA	Grasslands	USA: California	10/8/19	40.19	3300049018	1334076	1273665	-121.78	38.53	10.46936/10.25585/60001211
Soil microbial communities from Russell Ranch Agriculture Facility, UC Davis, California, USA	Agricultural land	USA: California	4/23/20	44.19	3300049230	1319055	1319383	-121.87	38.55	10.46936/10.25585/60001282
Soil microbial communities from the Great Smoky Mountains National Park, Tennessee, USA	Temperate forest	USA: Tennessee	12/15/17	46.79	3300046401	1308336	1308413	-83.5	35.69	10.46936/10.25585/60001234
Soil microbial communities from various environments and locations in the USA	Temperate forest	USA: Massachusetts	11/29/21	56.55	3300055278	1362310	1362333	-70.64	41.55	10.46936/10.25585/60008461
Soil microbial communities from Everglades Agricultural Area, Florida, United States	Agricultural land	USA: Florida	12/5/17	60.9	3300036841	1228654	1228732	-80.63	26.65	10.46936/10.25585/60000949
Soil microbial communities from subalpine grassland in Crested Butte, Colorado, United States	Grasslands	USA: Crested Butte, Colorado	7/16/18	48.34	3300041795	1270024	1270142	-107.01	38.93	10.46936/10.25585/60001184
Serpentine soil microbial communities from UC McLaughlin Reserve, CA, USA	Grasslands	UC McLaughlin Reserve (Lake County, CA)	5/29/13	48.35	3300010037	1106545	1106568	-122.43	38.87	10.46936/10.25585/60000553
Soil and sediment microbial communities from the East River, CO, USA	Riparian zone	USA: East River, Colorado	8/6/16	51.07	3300020010	1144652	1144726	-106.91	38.89	10.46936/10.25585/60000753
Panicgrass rhizosphere soil microbial communities from growth chamber in LBNL, Berkeley, California, USA	Grasslands	USA: California	10/4/19	47.76	3300049046	1334069	1273658	-121.78	38.53	10.46936/10.25585/60001211
Soil and sediment microbial communities from the East River, CO, USA	Riparian zone	USA: East River, Colorado	8/9/16	52.98	3300019878	1144584	1144692	-106.94	38.94	10.46936/10.25585/60000753
Soil microbial communities from uranium-contaminated sites across the Upper Colorado River Basin region	Contaminated	USA: Wyoming	8/29/15	50.04	3300027657	1186441	1186450	-108.4	42.99	10.46936/10.25585/60001052
Soil microbial communities from Purdue University Martell Research Forest, Indiana, United States	Temperate forest	USA: Indiana	6/28/17	43.76	3300024283	1181467	1181528	-87.03	40.44	10.46936/10.25585/60000715
Soil microbial communities from Nachusa Grasslands, Illinois, United States	Grasslands	USA: Illinois	10/13/17	47.82	3300037430	1256361	1256413	-89.36	41.9	10.46936/10.25585/60001237
Soil microbial communities from the Harvard Forest Long-term Ecological Research (LTER) site, Massachusetts, USA	Temperate forest	USA: Massachusetts	7/15/19	57.77	3300044710	1282619	1282653	-72.12	42.3	10.46936/10.25585/60001340
Soil microbial communities from Satilla River various tidal marshes, Georgia, USA	Wetlands	USA: Georgia	8/12/21	60.89	3300056876	1384690	1384862	-81.71	30.98	10.46936/10.25585/60008112
Soil microbial communities from the Harvard Forest Long-term Ecological Research (LTER) site, Massachusetts, USA	Temperate forest	USA: Massachusetts	7/15/19	58.07	3300043788	1282623	1282655	-72.12	42.3	10.46936/10.25585/60001340
Soil microbial communities from Rifle, Colorado, USA	Rock core/Sediment	Rifle, Colorado, United States	6/17/13	47.88	3300002529	1023874	1023873	-107.78	39.53	10.46936/10.25585/60000542
Soil microbial communities from Russell Ranch Agriculture Facility, UC Davis, California, USA	Agricultural land	USA: California	4/23/20	44.28	3300049753	1319197	1319454	-121.87	38.55	10.46936/10.25585/60001282
Hardwood forest soil microbial communities from various locations in the United States	Temperate forest	USA: Indiana	8/14/17	51.32	3300032174	1200291	1200348	-86.47	39.08	10.46936/10.25585/60000846
Soil microbial communities from agricultural fields across the midwestern and eastern USA	Agricultural land	USA: South Dakota	7/1/19	57.46	3300050237	1315783	1315889	-97.84	45.27	10.46936/10.25585/60001369
Vadose zone soil and rhizosphere microbial communities from the Eel River Critical Zone Observatory, Northern California to study diel carbon cycling	Vadose zone	USA: California	6/14/16	47.08	3300012923	1117775	1117885	-123.64	39.73	10.46936/10.25585/60000754
Soil microbial communities from 10 grassland sites in CA, CO, KS, KY, MN, MO, NM, SC, TX, that have been nitrogen fertilized	Boreal forest/Taiga	Willamette National Forest, Oregon, USA	7/30/11	42.29	3300026724	1165357	1012952	-122.13	44.21	10.46936/10.25585/60007412
Soil microbial communities from watershed of Upper East River, Colorado, USA	Watershed	USA: East River, Colorado	6/27/18	49.86	3300043661	1284142	1284437	-107.06	38.99	10.46936/10.25585/60000016
Panicgrass rhizosphere soil microbial communities from growth chamber in LBNL, Berkeley, California, USA	Grasslands	USA: California	11/5/19	50.3	3300049034	1334146	1273740	-121.78	38.53	10.46936/10.25585/60001211
Roots, rhizosphere and bulk soil microbial communities from poplar common garden sites in Oregon, USA	Botanical garden	USA: Corvallis, Oregon	9/4/20	61.94	3300047467	1309863	1310203	-123.19	44.59	10.46936/10.25585/60000017
Soil microbial communities from Arlington Agricultural Research Station in Wisconsin and Kellogg Biological Station in Michigan, replicating the bioenergy cropping systems trials (BCSTs)	Agricultural land	USA: Wisconsin	8/20/11	43.17	3300027403	1164124	1021014	-89.38	43.3	10.46936/10.25585/60000726
Roots, rhizosphere and bulk soil microbial communities from poplar common garden sites in Oregon, USA	Agricultural land	USA: Clatskanie, Oregon	9/9/20	57.21	3300046817	1309691	1310117	-123.27	46.12	10.46936/10.25585/60000017
Soil microbial communities from 10 grassland sites in CA, CO, KS, KY, MN, MO, NM, SC, TX, that have been nitrogen fertilized	Grasslands	Nunn, Colorado, USA	8/1/11	46.89	3300026672	1164729	1013078	-104.77	40.82	10.46936/10.25585/60007412
Soil microbial communities from 10 grassland sites in CA, CO, KS, KY, MN, MO, NM, SC, TX, that have been nitrogen fertilized	Grasslands	USA: Chapel Hill, North Carolina	8/11/11	40.67	3300026645	1165087	1012895	-79.06	35.91	10.46936/10.25585/60007412
Soil microbial communities from Purdue University Martell Research Forest, Indiana, United States	Temperate forest	USA: Indiana	6/28/17	45.85	3300024178	1181515	1181552	-87.03	40.44	10.46936/10.25585/60000715
Soil microbial communities from Arlington Agricultural Research Station in Wisconsin and Kellogg Biological Station in Michigan, replicating the bioenergy cropping systems trials (BCSTs)	Agricultural land	USA: Wisconsin	8/21/11	45.16	3300027428	1164132	1032690	-89.38	43.3	10.46936/10.25585/60000726
Soil microbial communities from Jackson County, Colorado, USA	Unclassified	USA: Colorado	7/21/20	59.03	3300044841	1290950	1291019	-106.07	40.5	10.46936/fics.proj.2018.50380/60000036
Forest soil microbial communities from various locations in the USA	Temperate forest	USA: Colorado	7/30/21	45.93	3300052303	1359206	1359275	-106.63	40.98	10.46936/10.25585/60008101
Soil microbial communities from the Great Smoky Mountains National Park, Tennessee, USA	Temperate forest	USA: Tennessee	6/4/18	47.85	3300047631	1308370	1308430	-83.48	35.68	10.46936/10.25585/60001234
Soil microbial communities from Los Alamos National Laboratory, New Mexico, USA	Unclassified	USA: New Mexico	7/28/20	43.8	3300049167	1288701	1288766	-106.3	35.88	10.46936/10.25585/60001346
Forest soil microbial communities from boreal-temperate forests in Minnesota, USA	Temperate forest	USA: Minnesota	8/8/17	58	3300047408	1290594	1290639	-92.3	46.31	10.46936/10.25585/60001316
Soil microbial communities from 10 grassland sites in CA, CO, KS, KY, MN, MO, NM, SC, TX, that have been nitrogen fertilized	Grasslands	Nunn, Colorado, USA	8/1/11	45.16	3300026633	1165360	1013075	-104.77	40.82	10.46936/10.25585/60007412
Sorghum rhizosphere and bulk soil microbial communities from University of Arizona Maricopa Agricultural Center, AZ, USA	Agricultural land	USA: Maricopa, Arizona	7/8/21	52.01	3300059413	1385687	1385812	-111.97	33.08	10.46936/fics.proj.2021.60045/60000398
Soil microbial communities from Satilla River various tidal marshes, Georgia, USA	Wetlands	USA: Georgia	11/12/21	61.58	3300057028	1384748	1384891	-81.57	31	10.46936/10.25585/60008112
Soil microbial communities from West Virginia University Organic Research Farm, Morgantown, WV, United States	Agricultural land	USA: West Virginia	3/25/18	51.7	3300031547	1205932	1206048	-79.94	39.65	10.46936/10.25585/60000955
Soil microbial communities from Russell Ranch Agriculture Facility, UC Davis, California, USA	Agricultural land	USA: California	4/23/20	42.57	3300049292	1319181	1319446	-121.87	38.55	10.46936/10.25585/60001282
Peat soil microbial communities from Marcell Experimental Forest, MN, USA	Wetlands	USA: Minnesota	8/14/18	55.66	3300039309	1265306	1265364	-93.45	47.51	10.46936/10.25585/60001280
Soil microbial communities from Russell Ranch Agriculture Facility, UC Davis, California, USA	Agricultural land	USA: California	4/23/20	50.92	3300049357	1319731	1319873	-121.87	38.55	10.46936/10.25585/60001282
Soil microbial communities from Purdue University Martell Research Forest, Indiana, United States	Temperate forest	USA: Indiana	6/28/17	42.98	3300024254	1181449	1181519	-87.03	40.44	10.46936/10.25585/60000715
Soil microbial communities from 10 grassland sites in CA, CO, KS, KY, MN, MO, NM, SC, TX, that have been nitrogen fertilized	Grasslands	Nunn, Colorado, USA	8/1/11	42.18	3300026640	1164865	1013066	-104.77	40.82	10.46936/10.25585/60007412
Soil microbial and viral communities from tomato field in UC Davis, California, USA	Agricultural land	USA: Davis, California	8/15/18	43.84	3300051332	1320810	1320912	-121.88	38.54	10.46936/10.25585/60001236
Forest soil microbial communities from Harvard Forest Long Term Ecological Research (LTER) site in Petersham, MA, for long-term soil warming studies	Temperate forest	Harvard Forest LTER, Petersham, MA, USA	10/26/11	43.66	3300027087	1165120	1018211	-72.17	42.47	10.46936/10.25585/60000545
Forest soil microbial communities from multiple locations in Canada and USA	Temperate forest	USA: Davy Crockett National Forest, Groveton, Texas	12/2/12	46.5	3300027266	1165730	1014313	-95.15	31.11	10.46936/10.25585/60007402
Soil microbial communities from watershed of Upper East River, Colorado, USA	Watershed	USA: East River, Colorado	6/19/18	49.64	3300043613	1283914	1284323	-107.01	38.94	10.46936/10.25585/60000016
Natural and restored wetland microbial communities from the San Francisco Bay, California, USA, that impact long-term carbon sequestration	Paddy field/soil	USA: Twitchell Island, California	8/16/13	51.26	3300026034	1165288	1072502	-121.65	38.11	10.46936/10.25585/60000697
Soil microbial communities from watershed of Upper East River, Colorado, USA	Watershed	USA: East River, Colorado	6/23/18	48.05	3300043368	1284074	1284403	-107.04	38.98	10.46936/10.25585/60000016
Soil microbial communities from watershed of Upper East River, Colorado, USA	Watershed	USA: East River, Colorado	6/28/18	47.94	3300043676	1284198	1284465	-107.06	38.98	10.46936/10.25585/60000016
Soil microbial communities from subalpine grassland in Crested Butte, Colorado, United States	Grasslands	USA: Crested Butte, Colorado	7/26/18	49.7	3300041773	1270456	1270489	-106.99	38.96	10.46936/10.25585/60001184
Soil microbial communities from Blodgett Forest Research Station, California, USA	Temperate forest	USA: California	6/3/14	50.98	3300046693	1280173	1280277	-120.66	38.91	10.46936/fics.proj.2019.50964/60000127
Agricultural soil microbial communities from Utah and Georgia to study Nitrogen management	Agricultural land	USA: North Logan, Utah	6/11/14	53.63	3300027691	1166001	1082364	-111.81	41.77	10.46936/10.25585/60000605
Soil microbial communities from Rifle, Colorado, USA	Rock core/Sediment	Rifle, Colorado, United States	12/31/07	65.31	3300024997	1165849	1016235	-107.97	39.55	10.46936/10.25585/60000542
Soil microbial communities from Satilla River various tidal marshes, Georgia, USA	Wetlands	USA: Georgia	11/13/21	62.32	3300056894	1384722	1384878	-81.49	30.99	10.46936/10.25585/60008112
Wetland soil microbial communities from various locations	Wetlands	USA: Ohio	8/5/15	51.46	3300033419	1214073	1214086	-82.51	41.38	10.46936/fics.proj.2016.49495/60006008
Panicgrass rhizosphere soil microbial communities from growth chamber in LBNL, Berkeley, California, USA	Grasslands	USA: California	10/10/19	53.48	3300049183	1334090	1273681	-121.78	38.53	10.46936/10.25585/60001211
Soil microbial and viral communities from tomato field in UC Davis, California, USA	Agricultural land	USA: Davis, California	8/15/18	48.27	3300051348	1320844	1320929	-121.87	38.54	10.46936/10.25585/60001236
Soil and sediment microbial communities from the East River, CO, USA	Floodplain	USA: East River, Colorado	9/16/15	50.73	3300011424	1120462	1120535	-107	38.98	10.46936/10.25585/60000753
Soil microbial communities from Everglades Agricultural Area, Florida, United States	Agricultural land	USA: Florida	7/17/17	62.77	3300036839	1228646	1228728	-80.63	26.65	10.46936/10.25585/60000949
Soil microbial communities from Mount St. Helens National Volcunic Monument, Washington, USA	Unclassified	USA: Mount St. Helens National Volcunic Monument, Washington	6/25/21	58.24	3300050469	1330750	1330819	-122.17	46.24	10.46936/10.25585/60000499
Bulk soil microbial communities from the East River watershed near Crested Butte, Colorado, United States	Floodplain	USA: Colorado	9/15/17	50.77	3300028704	1196569	1196619	-106.95	38.92	10.46936/fics.proj.2017.49991/60006232
Soil microbial communities from 10 grassland sites in CA, CO, KS, KY, MN, MO, NM, SC, TX, that have been nitrogen fertilized	Boreal forest/Taiga	Willamette National Forest, Oregon, USA	7/30/11	41.61	3300026698	1165358	1012955	-122.13	44.21	10.46936/10.25585/60007412
Soil and sediment microbial communities from the East River, CO, USA	Riparian zone	USA: East River, Colorado	8/7/16	50.04	3300020015	1144622	1144711	-106.95	38.92	10.46936/10.25585/60000753
Surface soil microbial communities from Centralia Pennsylvania, which are recovering from an underground coalmine fire.	Unclassified	USA: Pennsylvania, Centralia	10/5/14	49.51	3300027867	1165682	1064122	-76.34	40.8	10.46936/10.25585/60007659
Soil microbial communities from Rifle, Colorado, USA	Rock core/Sediment	Rifle, Colorado, United States	12/11/12	50.13	3300025107	1165378	1024039	-107.78	39.53	10.46936/10.25585/60000542
Roots, rhizosphere and bulk soil microbial communities from poplar common garden sites in Oregon, USA	Agricultural land	USA: Clatskanie, Oregon	9/9/20	58	3300047314	1309879	1310211	-123.27	46.12	10.46936/10.25585/60000017
Bulk soil microbial communities from the East River watershed near Crested Butte, Colorado, United States	Floodplain	USA: Colorado	3/7/17	52.01	3300028881	1196481	1196575	-106.96	38.92	10.46936/fics.proj.2017.49991/60006232
Forest soil microbial communities from Harvard Forest Long Term Ecological Research (LTER) site in Petersham, MA, for long-term soil warming studies	Temperate forest	Harvard Forest LTER, Petersham, MA, USA	10/26/11	45.22	3300027101	1165242	1018241	-72.17	42.47	10.46936/10.25585/60000545
Soil microbial communities from Russell Ranch Agriculture Facility, UC Davis, California, USA	Agricultural land	USA: California	4/23/20	45.4	3300049235	1319073	1319392	-121.87	38.55	10.46936/10.25585/60001282
Soil microbial communities from Blodgett Forest Research Station, California, USA	Temperate forest	USA: California	12/2/14	50.36	3300046670	1280221	1280301	-120.66	38.91	10.46936/fics.proj.2019.50964/60000127
Soil microbial communities from Russell Ranch Agriculture Facility, UC Davis, California, USA	Agricultural land	USA: California	4/23/20	50.71	3300049379	1319767	1319891	-121.87	38.55	10.46936/10.25585/60001282
Soil microbial and viral communities from tomato field in UC Davis, California, USA	Agricultural land	USA: Davis, California	8/15/18	47.19	3300051523	1320784	1320899	-121.88	38.54	10.46936/10.25585/60001236
Soil microbial communities from subalpine grassland in Crested Butte, Colorado, United States	Grasslands	USA: Crested Butte, Colorado	7/15/18	47.02	3300041790	1270012	1270136	-106.99	38.95	10.46936/10.25585/60001184
Soil microbial and viral communities from tomato field in UC Davis, California, USA	Agricultural land	USA: Davis, California	8/15/18	45.53	3300051456	1320750	1320882	-121.88	38.54	10.46936/10.25585/60001236
Soil microbial communities from Mediterranean grasslands, California	Grasslands	USA: Hopland, California	8/31/08	69.05	3300010367	1362820	1003787	-123.07	38.99	10.46936/10.25585/60000611
Switchgrass rhizosphere and soil microbial communities from various locations in Michigan and Wisconsin, USA	Agricultural land	USA: Bunker Hill, Michigan	9/25/17	55.92	3300051189	1310493	1310560	-84.34	42.44	10.46936/10.25585/60001368
Soil microbial communities from Russell Ranch Agriculture Facility, UC Davis, California, USA	Agricultural land	USA: California	4/23/20	50.7	3300049278	1319607	1319811	-121.87	38.55	10.46936/10.25585/60001282
Soil microbial communities from Russell Ranch Agriculture Facility, UC Davis, California, USA	Agricultural land	USA: California	4/23/20	45.26	3300049243	1319101	1319406	-121.87	38.55	10.46936/10.25585/60001282
Soil microbial communities from various environments and locations in the USA	Grasslands	USA: Washington, Ellensburg	9/20/21	59.65	3300053229	1364563	1364580	-120.66	46.92	10.46936/10.25585/60008461
Soil microbial communities from Jackson County, Colorado, USA	Unclassified	USA: Colorado	7/21/20	54.11	3300044839	1290944	1291016	-106.07	40.5	10.46936/fics.proj.2018.50380/60000036
Soil microbial communities from Russell Ranch Agriculture Facility, UC Davis, California, USA	Agricultural land	USA: California	4/23/20	44.68	3300049364	1319269	1319490	-121.87	38.55	10.46936/10.25585/60001282
Soil microbial communities from West Virginia University Organic Research Farm, Morgantown, WV, United States	Agricultural land	USA: West Virginia	3/25/18	51.71	3300032000	1205964	1206064	-79.94	39.65	10.46936/10.25585/60000955
Soil microbial communities from Rifle, Colorado, USA	Rock core/Sediment	Rifle, Colorado, United States	3/27/13	47.16	3300002123	1023850	1023849	-107.78	39.53	10.46936/10.25585/60000542
Soil microbial communities from Arlington Agricultural Research Station in Wisconsin and Kellogg Biological Station in Michigan, replicating the bioenergy cropping systems trials (BCSTs)	Agricultural land	USA: Wisconsin	8/30/12	45.26	3300026801	1164066	1032762	-89.38	43.3	10.46936/10.25585/60000726
Populus soil microbial communities from riparian zone of different river systems in the western United States	Riparian zone	USA: Montana	5/1/12	51.54	3300018432	1125798	1125810	-110.86	45.26	10.46936/10.25585/60000770
Soil microbial communities from Mount St. Helens National Volcunic Monument, Washington, USA	Unclassified	USA: Mount St. Helens National Volcunic Monument, Washington	6/25/21	60.71	3300050474	1330766	1330827	-122.17	46.24	10.46936/10.25585/60000499
Soil microbial communities from H.J. Andrews Experimental Forest, Oregon, United States	Temperate forest	USA: Oregon	7/10/17	47.96	3300026481	1186220	1186282	-122.22	44.23	10.46936/10.25585/60000871
Soil microbial communities from Satilla River various tidal marshes, Georgia, USA	Wetlands	USA: Georgia	8/12/21	60.58	3300056902	1384816	1384925	-81.71	30.98	10.46936/10.25585/60008112
Soil microbial communities from Arlington Agricultural Research Station in Wisconsin and Kellogg Biological Station in Michigan, replicating the bioenergy cropping systems trials (BCSTs)	Agricultural land	USA: Wisconsin	8/1/12	45.18	3300026784	1163968	1040340	-89.38	43.3	10.46936/10.25585/60000726
Switchgrass rhizosphere and soil microbial communities from various locations in Michigan and Wisconsin, USA	Agricultural land	USA: Bunker Hill, Michigan	9/11/17	50.18	3300051084	1310461	1310544	-84.34	42.44	10.46936/10.25585/60001368
Peat soil microbial communities from Marcell Experimental Forest, MN, USA	Wetlands	USA: Minnesota	8/14/18	54.83	3300038423	1265284	1265353	-93.45	47.51	10.46936/10.25585/60001280
Soil microbial communities from a coastal freshwater wetland in North Carolina, United States	Wetlands	USA: North Carolina	8/11/16	59.88	3300036996	1243253	1243277	-76.17	35.9	10.46936/10.25585/60000925
Soil microbial communities from a coastal freshwater wetland in North Carolina, United States	Wetlands	USA: North Carolina	6/13/16	61.66	3300036867	1243213	1243257	-76.17	35.9	10.46936/10.25585/60000925
Soil microbial communities from subalpine grassland in Crested Butte, Colorado, United States	Grasslands	USA: Crested Butte, Colorado	8/6/18	45.53	3300041824	1270088	1270174	-106.98	38.98	10.46936/10.25585/60001184
Soil microbial communities from Russell Ranch Agriculture Facility, UC Davis, California, USA	Agricultural land	USA: California	4/23/20	51.16	3300049305	1319639	1319827	-121.87	38.55	10.46936/10.25585/60001282
Soil microbial communities from Jackson County, Colorado, USA	Unclassified	USA: Colorado	7/20/20	61.61	3300044808	1290880	1290984	-106.24	40.42	10.46936/fics.proj.2018.50380/60000036
Soil microbial communities from artificial tropical rainforest in Tucson, Arizona, USA	Unclassified	USA: Arizona	11/7/19	59.11	3300045964	1307933	1307997	-110.85	32.58	10.46936/fics.proj.2019.50971/60000130
Panicgrass rhizosphere soil microbial communities from growth chamber in LBNL, Berkeley, California, USA	Grasslands	USA: California	10/10/19	42.71	3300049059	1334162	1273757	-121.78	38.53	10.46936/10.25585/60001211
Soil microbial communities from Russell Ranch Agriculture Facility, UC Davis, California, USA	Agricultural land	USA: California	4/23/20	51.7	3300049281	1319613	1319814	-121.87	38.55	10.46936/10.25585/60001282
Peat soil microbial communities from Marcell Experimental Forest, MN, USA	Wetlands	USA: Minnesota	8/14/18	56.1	3300039241	1265248	1265335	-93.45	47.51	10.46936/10.25585/60001280
Bulk soil microbial communities from the East River watershed near Crested Butte, Colorado, United States	Floodplain	USA: Colorado	6/8/17	52.06	3300028719	1196529	1196599	-106.95	38.92	10.46936/fics.proj.2017.49991/60006232
Switchgrass rhizosphere and soil microbial communities from various locations in Michigan and Wisconsin, USA	Agricultural land	USA: Bunker Hill, Michigan	5/18/21	58.39	3300050661	1338942	1338983	-84.34	42.44	10.46936/10.25585/60001368
Soil microbial communities from 10 grassland sites in CA, CO, KS, KY, MN, MO, NM, SC, TX, that have been nitrogen fertilized	Grasslands	USA: Chapel Hill, North Carolina	8/11/11	42.28	3300026924	1164854	1012880	-79.06	35.91	10.46936/10.25585/60007412
Soil microbial communities from pasture in Hopland Research and Extension Center, CA, USA	Pasture	USA: Hopland, California	10/3/20	27.59	3300054562	1364312	1364368	-123.07	39	10.46936/10.25585/60008465
Rhizoplane soil and roots microbial communities from switchgrass plant in W.K. Kellogg Biological Station, Michigan, USA	Unclassified	USA: Michigan	7/31/19	61.33	3300048890	1315911	1315996	-85.4	42.41	10.46936/10.25585/60001351
Switchgrass-associated microbial communities from reclaimed mine lands soil in West Virginia, United States	Surface mine	USA: West Virginia	5/23/17	42.18	3300021262	1159698	1159712	-81.98	38.08	10.46936/10.25585/60000813
Soil microbial communities from 10 grassland sites in CA, CO, KS, KY, MN, MO, NM, SC, TX, that have been nitrogen fertilized	Grasslands	USA: Manhattan, Kansas	9/15/11	44.3	3300026689	1165094	1012985	-96.58	39.07	10.46936/10.25585/60007412
Forest soil microbial communities from various locations in the USA	Temperate forest	USA: Wyoming	7/30/21	41.73	3300052907	1359256	1359300	-106.54	41.01	10.46936/10.25585/60008101
Bulk soil microbial communities from the East River watershed near Crested Butte, Colorado, United States	Floodplain	USA: Colorado	3/7/17	51.75	3300028878	1196483	1196576	-106.96	38.92	10.46936/fics.proj.2017.49991/60006232
Soil microbial communities from watershed of Upper East River, Colorado, USA	Watershed	USA: East River, Colorado	6/26/18	48.03	3300043647	1284130	1284431	-107.07	38.95	10.46936/10.25585/60000016
Soil fungal communities from Pine and Eucalyptus forests in California, United States and New South Wales, Australia	Temperate forest	USA: California	9/7/18	59.27	3300036823	1243042	1243106	-121.8	36.5	10.46936/10.25585/60001406
Soil microbial communities from Jackson County, Colorado, USA	Unclassified	USA: Colorado	7/21/20	51.43	3300044691	1290902	1290995	-106.1	40.37	10.46936/fics.proj.2018.50380/60000036
Roots, rhizosphere and bulk soil microbial communities from poplar common garden sites in Oregon, USA	Agricultural land	USA: Corvallis, Oregon	9/4/20	62	3300047441	1309889	1310216	-123.19	44.59	10.46936/10.25585/60000017
Soil and sediment microbial communities from the East River, CO, USA	Floodplain	USA: East River, Colorado	9/13/16	52.89	3300014871	1135053	1135109	-106.95	38.92	10.46936/10.25585/60000753
Soil microbial communities from the Great Smoky Mountains National Park, Tennessee, USA	Temperate forest	USA: Tennessee	3/15/18	47.34	3300047625	1308356	1308423	-83.48	35.68	10.46936/10.25585/60001234
Soil microbial communities from agricultural fields across the midwestern and eastern USA	Agricultural land	USA: Wisconsin	6/28/19	58.06	3300051202	1315805	1315900	-89.33	43.3	10.46936/10.25585/60001369
Soil microbial communities from watershed of Upper East River, Colorado, USA	Watershed	USA: East River, Colorado	6/25/18	48.53	3300043496	1284122	1284427	-106.98	38.96	10.46936/10.25585/60000016
Soil microbial communities from Los Alamos National Laboratory, New Mexico, USA	Unclassified	USA: New Mexico	7/28/20	60.01	3300049141	1288737	1288784	-106.3	35.88	10.46936/10.25585/60001346
Soil and sediment microbial communities from the East River, CO, USA	Floodplain	USA: East River, Colorado	9/17/15	52.69	3300012040	1120506	1120557	-107	38.98	10.46936/10.25585/60000753
Soil microbial communities from Russell Ranch Agriculture Facility, UC Davis, California, USA	Agricultural land	USA: California	4/23/20	39.69	3300056785	1319179	1319445	-121.87	38.55	10.46936/10.25585/60001282
Soil and biocrust microbial communities from Mojave Desert, California, United States	Sub-biocrust	USA: California	3/25/18	52.47	3300034760	1229272	1229348	-117.61	34.38	10.46936/10.25585/60000926
Soil microbial communities from watershed of Upper East River, Colorado, USA	Watershed	USA: East River, Colorado	6/20/18	48.37	3300043350	1283946	1284339	-107.01	38.94	10.46936/10.25585/60000016
Vadose zone soil and rhizosphere microbial communities from the Eel River Critical Zone Observatory, Northern California to study diel carbon cycling	Vadose zone	USA: California	4/18/15	48.78	3300012363	1117837	1117916	-123.64	39.73	10.46936/10.25585/60000754
Soil microbial communities from watershed of Upper East River, Colorado, USA	Watershed	USA: East River, Colorado	6/15/18	50.7	3300049984	1340460	1284240	-106.95	38.92	10.46936/10.25585/60000016
Grasslands soil microbial communities from the Angelo Coastal Reserve, California, USA	Grasslands	USA: Angelo Coastal Reserve, California	9/27/13	55.01	3300026300	1165542	1032427	-123.63	39.74	10.46936/10.25585/60000762
Soil microbial communities from Jackson County, Colorado, USA	Unclassified	USA: Colorado	7/20/20	55.81	3300044737	1290866	1290977	-106.17	40.37	10.46936/fics.proj.2018.50380/60000036
Soil microbial communities from Russell Ranch Agriculture Facility, UC Davis, California, USA	Agricultural land	USA: California	4/23/20	51.32	3300049322	1319687	1319851	-121.87	38.55	10.46936/10.25585/60001282
Soil microbial communities from Arlington Agricultural Research Station in Wisconsin and Kellogg Biological Station in Michigan, replicating the bioenergy cropping systems trials (BCSTs)	Agricultural land	USA: Wisconsin	8/21/11	44.9	3300026767	1163984	1032672	-89.38	43.3	10.46936/10.25585/60000726
Peat soil microbial communities from Marcell Experimental Forest, MN, USA	Wetlands	USA: Minnesota	8/14/18	56.66	3300043295	1281205	1265377	-93.45	47.51	10.46936/10.25585/60001280
Panicgrass rhizosphere soil microbial communities from growth chamber in LBNL, Berkeley, California, USA	Grasslands	USA: California	10/4/19	46.64	3300049045	1334068	1273657	-121.78	38.53	10.46936/10.25585/60001211
Soil microbial communities from Purdue University Martell Research Forest, Indiana, United States	Temperate forest	USA: Indiana	6/28/17	44.34	3300024284	1181469	1181529	-87.03	40.44	10.46936/10.25585/60000715
Switchgrass rhizosphere and soil microbial communities from various locations in Michigan and Wisconsin, USA	Agricultural land	USA: Bunker Hill, Michigan	8/14/17	50.07	3300051177	1310425	1310526	-84.34	42.44	10.46936/10.25585/60001368
Systems level insights into methane cycling in arid and semi-arid ecosystems	Desert	USA: California	5/30/16	54.11	3300020152	1140178	1140308	-116.25	33.3	10.46936/10.25585/60001056
Soil microbial communities from subalpine grassland in Crested Butte, Colorado, United States	Grasslands	USA: Crested Butte, Colorado	7/16/18	47.33	3300041796	1270026	1270143	-107.03	38.96	10.46936/10.25585/60001184
Soil microbial and viral communities from tomato field in UC Davis, California, USA	Agricultural land	USA: Davis, California	8/15/18	46.17	3300051450	1320736	1320875	-121.88	38.55	10.46936/10.25585/60001236
Panicgrass rhizosphere soil microbial communities from growth chamber in LBNL, Berkeley, California, USA	Grasslands	USA: California	10/25/19	42.52	3300049072	1334176	1273772	-121.78	38.53	10.46936/10.25585/60001211
Soil microbial communities from Russell Ranch Agriculture Facility, UC Davis, California, USA	Agricultural land	USA: California	4/23/20	46.88	3300056768	1319113	1319412	-121.87	38.55	10.46936/10.25585/60001282
Soil microbial communities from H.J. Andrews Experimental Forest, Oregon, United States	Temperate forest	USA: Oregon	7/10/17	49.62	3300026497	1186238	1186291	-122.22	44.23	10.46936/10.25585/60000871
Forest soil microbial communities from Eldorado National Forest, California, USA	Temperate forest	USA: California	6/7/17	50.61	3300035671	1239285	1239310	-120.44	38.88	10.46936/10.25585/60000967
Soil microbial communities from artificial tropical rainforest in Tucson, Arizona, USA	Unclassified	USA: Arizona	11/9/19	59.09	3300045952	1307945	1308003	-110.85	32.58	10.46936/fics.proj.2019.50971/60000130
Soil microbial communities from subalpine grassland in Crested Butte, Colorado, United States	Grasslands	USA: Crested Butte, Colorado	7/31/18	45.88	3300041841	1270112	1270186	-107.06	38.97	10.46936/10.25585/60001184
Soil fungal communities from Pine and Eucalyptus forests in California, United States and New South Wales, Australia	Temperate forest	USA: California	9/7/18	58.32	3300036795	1242990	1243080	-121.8	36.5	10.46936/10.25585/60001406
Panicgrass rhizosphere soil microbial communities from growth chamber in LBNL, Berkeley, California, USA	Grasslands	USA: California	11/5/19	50.61	3300049033	1334145	1273739	-121.78	38.53	10.46936/10.25585/60001211
Soil microbial communities from 10 grassland sites in CA, CO, KS, KY, MN, MO, NM, SC, TX, that have been nitrogen fertilized	Grasslands	USA: Chapel Hill, North Carolina	8/11/11	42.81	3300026723	1164857	1012922	-79.06	35.91	10.46936/10.25585/60007412
Roots, rhizosphere and bulk soil microbial communities from poplar common garden sites in Oregon, USA	Agricultural land	USA: Corvallis, Oregon	9/4/20	61.41	3300049451	1309875	1310209	-123.19	44.59	10.46936/10.25585/60000017
Forest soil microbial communities from Barre Woods Harvard Forest LTER site, Petersham, Massachusetts, United States	Temperate forest	USA: Massachusetts	5/24/17	48.74	3300021178	1159575	1159607	-72.18	42.48	10.46936/fics.proj.2016.49483/60006003
Soil microbial communities from Russell Ranch Agriculture Facility, UC Davis, California, USA	Agricultural land	USA: California	4/23/20	47.66	3300049754	1319203	1319457	-121.87	38.55	10.46936/10.25585/60001282
Soil microbial communities from subalpine grassland in Crested Butte, Colorado, United States	Grasslands	USA: Crested Butte, Colorado	7/26/09	44.76	3300041937	1270482	1270502	-106.99	38.96	10.46936/10.25585/60001184
Vadose zone soil and rhizosphere microbial communities from the Eel River Critical Zone Observatory, Northern California to study diel carbon cycling	Vadose zone	USA: California	6/16/16	48.73	3300012924	1117874	1117930	-123.64	39.73	10.46936/10.25585/60000754
Soil and plant litter microbial communities from temperate forests in California, United States	Temperate forest	USA: California	6/20/15	39.52	3300023046	1157399	1157432	-123.29	40.28	10.46936/10.25585/60000747
Soil microbial communities from watershed of Upper East River, Colorado, USA	Watershed	USA: East River, Colorado	6/14/18	51.06	3300048783	1283742	1284237	-106.98	38.96	10.46936/10.25585/60000016
Switchgrass rhizosphere and soil microbial communities from various locations in Michigan and Wisconsin, USA	Agricultural land	USA: Bunker Hill, Michigan	11/19/20	58.5	3300050575	1338914	1338969	-84.34	42.44	10.46936/10.25585/60001368
Roots, rhizosphere and bulk soil microbial communities from poplar common garden sites in Oregon, USA	Agricultural land	USA: Clatskanie, Oregon	9/9/20	57.5	3300053081	1309755	1310149	-123.27	46.12	10.46936/10.25585/60000017
Peat soil microbial communities from Marcell Experimental Forest, Minnesota, USA	Peat	USA: Marcell Experimental Forest, Minnesota, USA	10/6/21	51.69	3300052304	1348190	1348191	-93.45	47.51	10.46936/fics.proj.2021.60039/60000397
Soil microbial communities from Los Alamos National Laboratory, New Mexico, USA	Unclassified	USA: New Mexico	9/10/20	58.5	3300053168	1288755	1288793	-106.3	35.88	10.46936/10.25585/60001346
Soil microbial communities from watershed of Upper East River, Colorado, USA	Watershed	USA: East River, Colorado	6/14/18	50.49	3300048939	1340457	1284233	-106.99	38.96	10.46936/10.25585/60000016
Soil microbial communities from Nachusa Grasslands, Illinois, United States	Grasslands	USA: Illinois	10/13/17	47.71	3300037869	1256397	1256431	-89.31	41.89	10.46936/10.25585/60001237
Terrestrial cyanobacterial communities with co-occurring heterotrophs from various environments and locations	Desert	USA: California	6/28/06	68.35	3300035019	1237747	1237772	-116.15	34.04	10.46936/10.25585/60001171
Soil microbial communities from Russell Ranch Agriculture Facility, UC Davis, California, USA	Agricultural land	USA: California	4/23/20	50.39	3300049311	1319657	1319836	-121.87	38.55	10.46936/10.25585/60001282
Soil microbial communities from 10 grassland sites in CA, CO, KS, KY, MN, MO, NM, SC, TX, that have been nitrogen fertilized	Grasslands	USA: Gorham, Kansas	9/16/11	45.05	3300026708	1165227	1013054	-99.1	39.05	10.46936/10.25585/60007412
Soil microbial communities from watershed of Upper East River, Colorado, USA	Watershed	USA: East River, Colorado	6/28/18	49.08	3300043670	1284208	1284470	-107.07	38.97	10.46936/10.25585/60000016
Soil microbial communities from Blodgett Forest Research Station, California, USA	Temperate forest	USA: California	6/2/15	50.99	3300046728	1280247	1280314	-120.66	38.91	10.46936/fics.proj.2019.50964/60000127
Sorghum rhizosphere and bulk soil microbial communities from University of Arizona Maricopa Agricultural Center, AZ, USA	Agricultural land	USA: Maricopa, Arizona	7/8/21	51.77	3300059414	1385691	1385814	-111.97	33.08	10.46936/fics.proj.2021.60045/60000398
Forest soil microbial communities from Harvard Forest Long Term Ecological Research (LTER) site in Petersham, MA, for long-term soil warming studies	Temperate forest	USA: Harvard Forest LTER, Petersham, MA	10/25/11	46.57	3300027064	1165239	1018169	-72.21	42.53	10.46936/10.25585/60000545
Soil microbial communities from agricultural fields across the midwestern and eastern USA	Agricultural land	USA: South Dakota	6/28/19	59.61	3300051852	1315799	1315897	-97.84	45.27	10.46936/10.25585/60001369
Soil and plant litter microbial communities from temperate forests in California, United States	Temperate forest	USA: California	6/20/15	48.13	3300024049	1157405	1157435	-123.5	40.53	10.46936/10.25585/60000747
Soil and sediment microbial communities from the East River, CO, USA	Riparian zone	USA: East River, Colorado	8/9/16	48.38	3300019999	1144590	1144695	-106.94	38.94	10.46936/10.25585/60000753
Soil microbial communities from Russell Ranch Agriculture Facility, UC Davis, California, USA	Agricultural land	USA: California	4/23/20	50.79	3300049896	1319571	1319793	-121.87	38.55	10.46936/10.25585/60001282
Soil and sediment microbial communities from the East River, CO, USA	Floodplain	USA: East River, Colorado	9/17/15	50.43	3300011441	1120488	1120548	-107	38.98	10.46936/10.25585/60000753
Bulk soil microbial communities from the East River watershed near Crested Butte, Colorado, United States	Floodplain	USA: Colorado	3/7/17	52.19	3300028799	1196495	1196582	-106.95	38.92	10.46936/fics.proj.2017.49991/60006232
Soil microbial communities from the Great Smoky Mountains National Park, Tennessee, USA	Temperate forest	USA: Tennessee	12/15/17	46.92	3300046410	1308340	1308415	-83.48	35.68	10.46936/10.25585/60001234
Soil and ectomycorrhiza microbial communities from Populus trichocarpa stands in riparian zones in the Pacific Northwest, United States	Riparian zone	USA: Oregon	8/14/17	47.59	3300031199	1202048	1202095	-123.25	44.55	10.46936/10.25585/60000790
Bulk soil microbial communities from the East River watershed near Crested Butte, Colorado, United States	Floodplain	USA: Colorado	9/15/17	52.1	3300028771	1196567	1196618	-106.95	38.92	10.46936/fics.proj.2017.49991/60006232
Soil microbial communities from Arlington Agricultural Research Station in Wisconsin and Kellogg Biological Station in Michigan, replicating the bioenergy cropping systems trials (BCSTs)	Agricultural land	USA: Wisconsin	8/20/11	42.8	3300027115	1164003	1020993	-89.38	43.3	10.46936/10.25585/60000726
Soil microbial communities from fields in the western Corn Belt region, Nebraska, United States	Agricultural land	USA: Nebraska	12/6/16	58.28	3300036853	1240886	1240901	-96.41	41.17	10.46936/10.25585/60000900
Soil microbial communities from Nachusa Grasslands, Illinois, United States	Grasslands	USA: Illinois	10/13/17	47.36	3300037618	1256373	1256419	-89.35	41.88	10.46936/10.25585/60001237
Soil microbial communities from agricultural fields across the midwestern and eastern USA	Agricultural land	USA: Illinois	7/9/19	61.16	3300050232	1315767	1315881	-88.23	41.84	10.46936/10.25585/60001369
Forest soil microbial communities from Harvard Forest Long Term Ecological Research (LTER) site in Petersham, MA, for long-term soil warming studies	Temperate forest	USA: Harvard Forest LTER, Petersham, MA	10/27/11	46.07	3300027174	1164463	1018280	-72.18	42.55	10.46936/10.25585/60000545
Soil and sediment microbial communities from the East River, CO, USA	Riparian zone	USA: East River, Colorado	8/10/16	48.3	3300021408	1144570	1144685	-107.01	38.98	10.46936/10.25585/60000753
Soil and sediment microbial communities from the East River, CO, USA	Riparian zone	USA: East River, Colorado	8/7/16	50.28	3300020001	1144616	1144708	-106.95	38.92	10.46936/10.25585/60000753
Soil microbial communities from agricultural fields across the midwestern and eastern USA	Agricultural land	USA: Wisconsin	7/8/19	59.27	3300050216	1315719	1315857	-89.33	43.3	10.46936/10.25585/60001369
Roots, rhizosphere and bulk soil microbial communities from poplar common garden sites in Oregon, USA	Agricultural land	USA: Corvallis, Oregon	9/4/20	60.31	3300049444	1309751	1310147	-123.19	44.59	10.46936/10.25585/60000017
Soil microbial communities from watershed of Upper East River, Colorado, USA	Watershed	USA: East River, Colorado	6/21/18	47.94	3300043356	1283988	1284360	-107.1	38.86	10.46936/10.25585/60000016
Vadose zone soil and rhizosphere microbial communities from the Eel River Critical Zone Observatory, Northern California to study diel carbon cycling	Vadose zone	USA: California	6/16/16	35.03	3300015051	1117875	1117930	-123.64	39.73	10.46936/10.25585/60000754
Soil microbial communities from Arlington Agricultural Research Station in Wisconsin and Kellogg Biological Station in Michigan, replicating the bioenergy cropping systems trials (BCSTs)	Agricultural land	USA: Wisconsin	8/30/12	46.15	3300026815	1163957	1032804	-89.38	43.3	10.46936/10.25585/60000726
Soil microbial communities from Everglades Agricultural Area, Florida, United States	Agricultural land	USA: Florida	7/17/17	60.83	3300037153	1228634	1228722	-80.63	26.65	10.46936/10.25585/60000949
Soil and sediment microbial communities from the East River, CO, USA	Floodplain	USA: East River, Colorado	9/17/15	52.1	3300012034	1120490	1120549	-107	38.98	10.46936/10.25585/60000753
Systems level insights into methane cycling in arid and semi-arid ecosystems	Desert	USA: California	1/20/20	52.3	3300041974	1270429	1270436	-116.25	33.31	10.46936/10.25585/60001056
Soil microbial communities from Russell Ranch Agriculture Facility, UC Davis, California, USA	Agricultural land	USA: California	4/23/20	42.94	3300049412	1319333	1319522	-121.87	38.55	10.46936/10.25585/60001282
Terrestrial cyanobacterial communities with co-occurring heterotrophs from various environments and locations	Unclassified	USA: California	8/15/06	63.83	3300042538	1266653	1266693	-115.39	33.98	10.46936/10.25585/60001171
Panicgrass rhizosphere soil microbial communities from growth chamber in LBNL, Berkeley, California, USA	Grasslands	USA: California	10/25/19	48.58	3300049029	1334141	1273735	-121.78	38.53	10.46936/10.25585/60001211
Forest soil microbial communities from Barre Woods Harvard Forest LTER site, Petersham, Massachusetts, United States	Temperate forest	USA: Massachusetts	5/24/17	49.33	3300021181	1159531	1159585	-72.18	42.48	10.46936/fics.proj.2016.49483/60006003
Soil microbial communities from Russell Ranch Agriculture Facility, UC Davis, California, USA	Agricultural land	USA: California	4/23/20	50.68	3300049297	1319621	1319818	-121.87	38.55	10.46936/10.25585/60001282
Soil microbial communities from a coastal freshwater wetland in North Carolina, United States	Wetlands	USA: North Carolina	6/13/16	60.89	3300036990	1243219	1243260	-76.17	35.9	10.46936/10.25585/60000925
Wetland microbial communities from Old Woman Creek delta, Ohio, USA	Wetlands	USA: Ohio	8/8/18	49.7	3300033488	1227062	1227086	-82.51	41.38	10.46936/10.25585/60001190
Soil microbial communities from Arlington Agricultural Research Station in Wisconsin and Kellogg Biological Station in Michigan, replicating the bioenergy cropping systems trials (BCSTs)	Agricultural land	USA: Wisconsin	8/1/12	44.62	3300027465	1164141	1040271	-89.38	43.3	10.46936/10.25585/60000726
Panicgrass rhizosphere soil microbial communities from growth chamber in LBNL, Berkeley, California, USA	Grasslands	USA: California	10/10/19	47.47	3300049908	1334093	1273684	-121.78	38.53	10.46936/10.25585/60001211
Soil microbial communities from watershed of Upper East River, Colorado, USA	Watershed	USA: East River, Colorado	6/21/18	48.86	3300043385	1283994	1284363	-107.09	38.86	10.46936/10.25585/60000016
Forest soil microbial communities from various locations in the USA	Temperate forest	USA: Wyoming	7/29/21	56.6	3300057019	1359244	1359294	-106.15	41.12	10.46936/10.25585/60008101
Soil and sediment microbial communities from the East River, CO, USA	Floodplain	USA: East River, Colorado	9/14/15	48.15	3300012167	1117026	1117110	-106.91	38.89	10.46936/10.25585/60000753
Roots, rhizosphere and bulk soil microbial communities from poplar common garden sites in Oregon, USA	Agricultural land	USA: Clatskanie, Oregon	9/9/20	57.08	3300046836	1309715	1310129	-123.27	46.12	10.46936/10.25585/60000017
Forest soil microbial communities from boreal-temperate forests in Minnesota, USA	Temperate forest	USA: Minnesota	8/10/17	57.68	3300045242	1290616	1290650	-92.3	47.55	10.46936/10.25585/60001316
Soil microbial communities from watershed of Upper East River, Colorado, USA	Watershed	USA: East River, Colorado	6/25/18	47.61	3300043473	1284112	1284422	-107.03	38.91	10.46936/10.25585/60000016
Rhizoplane soil and roots microbial communities from switchgrass plant in W.K. Kellogg Biological Station, Michigan, USA	Unclassified	USA: Michigan	7/31/19	60.62	3300048896	1315925	1316003	-85.4	42.41	10.46936/10.25585/60001351
Soil microbial and viral communities from tomato field in UC Davis, California, USA	Agricultural land	USA: Davis, California	8/15/18	47.16	3300051468	1320776	1320895	-121.88	38.54	10.46936/10.25585/60001236
Roots, rhizosphere and bulk soil microbial communities from poplar common garden sites in Oregon, USA	Agricultural land	USA: Clatskanie, Oregon	9/9/20	57.88	3300046812	1309763	1310153	-123.27	46.12	10.46936/10.25585/60000017
Soil microbial communities from West Virginia University Organic Research Farm, Morgantown, WV, United States	Agricultural land	USA: West Virginia	3/25/18	49.99	3300031538	1205934	1206049	-79.94	39.65	10.46936/10.25585/60000955
Forest soil microbial communities from various locations in the USA	Temperate forest	USA: Colorado	7/30/21	51.5	3300052931	1359202	1359273	-106.61	40.99	10.46936/10.25585/60008101
Vadose zone soil and rhizosphere microbial communities from the Eel River Critical Zone Observatory, Northern California to study diel carbon cycling	Vadose zone	USA: California	6/15/16	47.79	3300012357	1117825	1117910	-123.48	39.57	10.46936/10.25585/60000754
Soil and sediment microbial communities from the East River, CO, USA	Floodplain	USA: East River, Colorado	9/12/16	52.93	3300014865	1135019	1135092	-106.95	38.92	10.46936/10.25585/60000753
Soil microbial communities from watershed of Upper East River, Colorado, USA	Watershed	USA: East River, Colorado	6/19/18	51.09	3300043593	1283878	1284305	-107	38.99	10.46936/10.25585/60000016
Soil microbial communities from Kansas (Konza Prairie Natural Area and Manhattan, Kansas, USA)	Unclassified	Manhattan, Kansas, USA	7/7/09	45.42	3300002089	1026172	1026171	-96.59	39.21	10.46936/10.25585/60007591
Soil microbial communities from Purdue University Martell Research Forest, Indiana, United States	Temperate forest	USA: Indiana	6/28/17	47.05	3300024246	1181487	1181538	-87.03	40.44	10.46936/10.25585/60000715
Soil and sediment microbial communities from the East River, CO, USA	Floodplain	USA: East River, Colorado	9/13/16	51.95	3300014861	1134985	1135075	-106.95	38.92	10.46936/10.25585/60000753
Soil and sediment microbial communities from the East River, CO, USA	Riparian zone	USA: East River, Colorado	8/8/16	49.18	3300019886	1144608	1144704	-107	38.99	10.46936/10.25585/60000753
Natural and restored wetland microbial communities from the San Francisco Bay, California, USA, that impact long-term carbon sequestration	Paddy field/soil	USA: Twitchell Island, California	8/16/13	51.45	3300026008	1165044	1072509	-121.65	38.11	10.46936/10.25585/60000697
Forest soil microbial communities from various locations in the USA	Temperate forest	USA: Wyoming	7/30/21	57.67	3300052935	1359248	1359296	-106.15	41.11	10.46936/10.25585/60008101
Soil and sediment microbial communities from the East River, CO, USA	Riparian zone	USA: East River, Colorado	8/7/16	52.25	3300020022	1144620	1144710	-106.95	38.92	10.46936/10.25585/60000753
Forest soil microbial communities from the Harvard Forest LTER site, Massachusetts, United States	Temperate forest	USA: Massachusetts	10/23/17	57.04	3300037852	1239620	1239759	-72.19	42.53	10.46936/10.25585/60000985
Vadose zone soil and rhizosphere microbial communities from the Eel River Critical Zone Observatory, Northern California to study diel carbon cycling	Vadose zone	USA: California, Eel River Critical Zone Observatory	4/18/15	49.62	3300027846	1165695	1087871	-123.64	39.73	10.46936/10.25585/60000754
Forest soil microbial communities from boreal-temperate forests in Minnesota, USA	Temperate forest	USA: Minnesota	8/10/17	61.39	3300045582	1290634	1290659	-92.3	47.55	10.46936/10.25585/60001316
Soil microbial communities from Loxahatchee National Wildlife Refuge, Florida, United States	Wetlands	USA: Florida	11/11/18	53.47	3300032829	1232730	1232767	-80.24	26.5	10.46936/10.25585/60001011
Soil microbial communities from Arlington Agricultural Research Station in Wisconsin and Kellogg Biological Station in Michigan, replicating the bioenergy cropping systems trials (BCSTs)	Agricultural land	USA: Wisconsin	8/30/12	44.13	3300026740	1163954	1032759	-89.38	43.3	10.46936/10.25585/60000726
Bulk soil microbial communities from the East River watershed near Crested Butte, Colorado, United States	Floodplain	USA: Colorado	6/8/17	52.58	3300028807	1196537	1196603	-106.95	38.92	10.46936/fics.proj.2017.49991/60006232
Soil microbial communities from watershed of Upper East River, Colorado, USA	Watershed	USA: East River, Colorado	6/16/18	48.64	3300043603	1283856	1284294	-106.97	38.93	10.46936/10.25585/60000016
Soil microbial communities from Jackson County, Colorado, USA	Unclassified	USA: Colorado	7/20/20	57.45	3300044722	1290868	1290978	-106.17	40.37	10.46936/fics.proj.2018.50380/60000036
Soil microbial communities from Russell Ranch Agriculture Facility, UC Davis, California, USA	Agricultural land	USA: California	4/23/20	49.13	3300049337	1319691	1319853	-121.87	38.55	10.46936/10.25585/60001282
Soil microbial communities from watershed of Upper East River, Colorado, USA	Watershed	USA: East River, Colorado	6/21/18	46.99	3300043381	1283972	1284352	-107.09	38.86	10.46936/10.25585/60000016
Forest soil microbial communities from multiple locations in Canada and USA	Temperate forest	El Dorado National Forest, Georgetown, California, USA	9/15/11	47.98	3300027574	1165497	1012466	-120.64	38.88	10.46936/10.25585/60007402
Soil microbial communities from Arlington Agricultural Research Station in Wisconsin and Kellogg Biological Station in Michigan, replicating the bioenergy cropping systems trials (BCSTs)	Agricultural land	USA: Wisconsin	8/20/12	47.91	3300027461	1164116	1032936	-89.33	43.42	10.46936/10.25585/60000726
Peat soil microbial communities from Marcell Experimental Forest, MN, USA	Wetlands	USA: Minnesota	8/14/18	55.45	3300043776	1282255	1265389	-93.45	47.51	10.46936/10.25585/60001280
Soil microbial communities from Satilla River various tidal marshes, Georgia, USA	Wetlands	USA: Georgia	8/12/21	60.32	3300056888	1384814	1384924	-81.67	30.95	10.46936/10.25585/60008112
Soil microbial communities from 10 grassland sites in CA, CO, KS, KY, MN, MO, NM, SC, TX, that have been nitrogen fertilized	Grasslands	Nunn, Colorado, USA	8/1/11	47.42	3300026653	1165361	1013084	-104.77	40.82	10.46936/10.25585/60007412
Soil microbial communities from watershed of Upper East River, Colorado, USA	Watershed	USA: East River, Colorado	6/23/18	48.29	3300043628	1284062	1284397	-107.04	38.98	10.46936/10.25585/60000016
[truncated: 1,055 more rows]
