# Supplementary material for: Spatiotemporal Dynamics of the Relative Abundance of Soil Nutrient‐Degrading Enzyme‐Encoding Genes Across Continental US Ecoregions
Source: Ecol Evol. 2026 Jun 12;16(6):e73869. doi: 10.1002/ece3.73869 (PMC13263121; doi:10.1002/ece3.73869)
Supplement: Supplementary file 2 — Table S2: PFAM accession numbers and their descriptions for each soil nutrient type. [file ECE3-16-e73869-s003.csv]

Table S2. PFAM accession numbers and their descriptions for each soil nutrient type.
PFAM accession number	Description	Nutrient type
PF17689	Arabinosyltransferase concanavalin like domain	C
PF17677	Glycosyl hydrolases family 38 C-terminal beta sandwich domain	C
PF17652	Glycosyl hydrolase family 81 C-terminal domain	C
PF17451	Glycosyl hydrolase 101 beta sandwich domain	C
PF17433	Glycosyl hydrolase family 49 N-terminal Ig-like domain	C
PF17390	Bacterial alpha-L-rhamnosidase C-terminal domain	C
PF17389	Bacterial alpha-L-rhamnosidase 6 hairpin glycosidase domain	C
PF17387	Glycosyl hydrolase family 59 central domain	C
PF17189	Glycosyl hydrolase family 30 beta sandwich domain	C
PF17167	Glycosyl hydrolase 36 superfamily, catalytic domain	C
PF17039	Fucosyltransferase, N-terminal	C
PF16994	Glycosyl-transferase family 4	C
PF16923	Glycosyl hydrolase family 63 N-terminal domain	C
PF16841	Ca-dependent carbohydrate-binding module xylan-binding	C
PF16760	Starch/carbohydrate-binding module (family 53)	C
PF16738	Starch-binding module 26	C
PF16499	Alpha galactosidase A	C
PF16317	Glycosyl hydrolase family 99	C
PF16141	Glycoside hydrolase family 18, BT1044-like	C
PF15979	Glycosyl hydrolase family 115	C
PF15024	Glycosyltransferase family 18	C
PF14896	EmbC C-terminal domain	C
PF14600	Cellulose-binding domain	C
PF14592	Chondroitinase B	C
PF14587	O-Glycosyl hydrolase family 30	C
PF13896	Glycosyl-transferase for dystroglycan	C
PF13844	Glycosyl transferase family 41	C
PF13733	N-terminal region of glycosyl transferase group 7	C
PF13712	Glycosyltransferase like family	C
PF13704	Glycosyl transferase family 2	C
PF13692	Glycosyl transferases group 1	C
PF13647	Glycosyl hydrolase family 80 of chitosanase A	C
PF13641	Glycosyltransferase like family 2	C
PF13632	Glycosyl transferase family group 2	C
PF13579	Glycosyl transferase 4-like domain	C
PF13528	Glycosyl transferase family 1	C
PF13524	Glycosyl transferase-like	C
PF13506	Glycosyl transferase family 21	C
PF13477	Glycosyl transferase 4-like	C
PF13439	Glycosyltransferase Family 4	C
PF13199	Glycosyl hydrolase family 66	C
PF12972	Alpha-N-acetylglucosaminidase (NAGLU) C-terminal domain	C
PF12971	Alpha-N-acetylglucosaminidase (NAGLU) N-terminal domain	C
PF12905	Endo-alpha-N-acetylgalactosaminidase	C
PF12899	Alkaline and neutral invertase	C
PF12891	Glycoside hydrolase family 44	C
PF12215	beta-glucosidase 2, glycosyl-hydrolase family 116 N-term	C
PF12000	Glycosyl transferase family 4 group	C
PF11975	Family 4 glycosyl hydrolase C-terminal domain	C
PF11308	Glycosyl hydrolases related to GH101 family, GH129	C
PF10566	Glycoside hydrolase 97	C
PF10111	Glycosyltransferase like family 2	C
PF09258	Glycosyl transferase family 64 domain	C
PF08323	Starch synthase catalytic domain	C
PF08306	Glycosyl hydrolase family 98	C
PF08244	Glycosyl hydrolases family 32 C terminal	C
PF07971	Glycosyl hydrolase family 92 catalytic domain	C
PF07944	Beta-L-arabinofuranosidase, GH127 catalytic domain	C
PF07922	Glycosyltransferase family 52	C
PF07748	Glycosyl hydrolases family 38 C-terminal domain	C
PF07745	Glycosyl hydrolase family 53	C
PF07492	Neutral trehalase Ca2+ binding domain	C
PF07488	Glycosyl hydrolase family 67 middle domain	C
PF07477	Glycosyl hydrolase family 67 C-terminus	C
PF07470	Glycosyl Hydrolase Family 88	C
PF07429	4-alpha-L-fucosyltransferase glycosyl transferase group 56	C
PF07335	Fungal chitosanase of glycosyl hydrolase group 75	C
PF06824	Metal-independent alpha-mannosidase (GH125)	C
PF06427	UDP-glucose:Glycoprotein Glucosyltransferase	C
PF06202	Amylo-alpha-1,6-glucosidase	C
PF06165	Glycosyltransferase family 36	C
PF05838	Glycosyl hydrolase 108	C
PF05691	Raffinose synthase or seed imbibition protein Sip1	C
PF05686	Glycosyl transferase family 90	C
PF05637	galactosyl transferase GMA12/MNN10 family	C
PF05592	Bacterial alpha-L-rhamnosidase concanavalin-like domain	C
PF05426	Alginate lyase	C
PF05208	ALG3 protein	C
PF05089	Alpha-N-acetylglucosaminidase (NAGLU) tim-barrel domain	C
PF05060	N-acetylglucosaminyltransferase II (MGAT2)	C
PF05007	Mannosyltransferase (PIG-M)	C
PF04922	DIE2/ALG10 family	C
PF04724	Glycosyltransferase family 17	C
PF04666	N-Acetylglucosaminyltransferase-IV (GnT-IV) conserved region	C
PF04616	Glycosyl hydrolases family 43	C
PF04602	Mycobacterial cell wall arabinan synthesis protein	C
PF04577	Glycosyltransferase 61	C
PF04101	Glycosyltransferase family 28 C-terminal domain	C
PF04041	beta-1,4-mannooligosaccharide phosphorylase	C
PF03901	Alg9-like mannosyltransferase family	C
PF03808	Glycosyl transferase WecG/TagA/CpsF family	C
PF03718	Glycosyl hydrolase family 49	C
PF03664	Glycosyl hydrolase family 62	C
PF03663	Glycosyl hydrolase family 76	C
PF03662	Glycosyl hydrolase family 79, N-terminal domain	C
PF03659	Glycosyl hydrolase family 71	C
PF03648	Glycosyl hydrolase family 67 N-terminus	C
PF03644	Glycosyl hydrolase family 85	C
PF03639	Glycosyl hydrolase family 81 N-terminal domain	C
PF03636	Glycosyl hydrolase family 65, N-terminal domain	C
PF03633	Glycosyl hydrolase family 65, C-terminal domain	C
PF03632	Glycosyl hydrolase family 65 central catalytic domain	C
PF03537	Glycoside-hydrolase family GH114	C
PF03512	Glycosyl hydrolase family 52	C
PF03452	Anp1	C
PF03443	Auxiliary Activity family 9 (formerly GH61)	C
PF03427	Carbohydrate binding domain (family 19)	C
PF03426	Carbohydrate binding domain (family 15)	C
PF03425	Carbohydrate binding domain (family 11)	C
PF03424	Carbohydrate binding domain (family 17/28)	C
PF03423	Carbohydrate binding domain (family 25)	C
PF03422	Carbohydrate binding module (family 6)	C
PF03414	Glycosyltransferase family 6	C
PF03370	Carbohydrate/starch-binding module (family 21)	C
PF03360	Glycosyltransferase family 43	C
PF03331	UDP-3-O-acyl N-acetylglycosamine deacetylase	C
PF03254	Xyloglucan fucosyltransferase	C
PF03211	Pectate lyase	C
PF03200	Glycosyl hydrolase family 63 C-terminal domain	C
PF03198	Glucanosyltransferase	C
PF03155	ALG6, ALG8 glycosyltransferase family	C
PF03071	GNT-I family	C
PF03067	Lytic polysaccharide mono-oxygenase, cellulose-degrading	C
PF03065	Glycosyl hydrolase family 57	C
PF03033	Glycosyltransferase family 28 N-terminal domain	C
PF03016	Exostosin GT47 domain	C
PF02922	Carbohydrate-binding module 48 (Isoamylase N-terminal domain)	C
PF02839	Carbohydrate-binding module family 5/12	C
PF02838	Glycosyl hydrolase family 20, domain 2	C
PF02837	Glycosyl hydrolases family 2, sugar binding domain	C
PF02836	Glycosyl hydrolases family 2, TIM barrel domain	C
PF02709	N-terminal domain of galactosyltransferase	C
PF02684	Lipid-A-disaccharide synthetase	C
PF02516	Oligosaccharyl transferase STT3, N-terminal	C
PF02449	Beta-galactosidase	C
PF02446	4-alpha-glucanotransferase	C
PF02435	Levansucrase/Invertase	C
PF02366	Dolichyl-phosphate-mannose-protein mannosyltransferase	C
PF02364	1,3-beta-glucan synthase component	C
PF02324	Glycosyl hydrolase family 70	C
PF02278	Polysaccharide lyase family 8, super-sandwich domain	C
PF02156	Glycosyl hydrolase family 26	C
PF02065	Melibiase	C
PF02057	Glycosyl hydrolase family 59	C
PF02056	Family 4 glycosyl hydrolase	C
PF02055	Glycosyl hydrolase family 30 TIM-barrel domain	C
PF02018	Carbohydrate binding domain	C
PF02015	Glycosyl hydrolase family 45	C
PF02013	Cellulose or protein binding domain	C
PF02012	BNR/Asp-box repeat	C
PF02011	Glycosyl hydrolase family 48	C
PF01832	Mannosyl-glycoprotein endo-beta-N-acetylglucosaminidase	C
PF01793	Glycolipid 2-alpha-mannosyltransferase	C
PF01762	Galactosyltransferase	C
PF01755	Glycosyltransferase family 25 (LPS biosynthesis protein)	C
PF01697	Glycosyltransferase family 92	C
PF01670	Glycosyl hydrolase family 12	C
PF01630	Hyaluronidase	C
PF01607	Chitin binding Peritrophin-A domain	C
PF01532	Glycosyl hydrolase family 47	C
PF01531	Glycosyl transferase family 11	C
PF01522	Polysaccharide deacetylase	C
PF01501	Glycosyl transferase family 8	C
PF01374	Glycosyl hydrolase family 46	C
PF01373	Glycosyl hydrolase family 14	C
PF01341	Glycosyl hydrolases family 6	C
PF01301	Glycosyl hydrolases family 35	C
PF01270	Glycosyl hydrolases family 8	C
PF01229	Glycosyl hydrolases family 39	C
PF01204	Trehalase	C
PF01183	Glycosyl hydrolases family 25	C
PF01120	Alpha-L-fucosidase	C
PF01095	Pectinesterase	C
PF01083	Cutinase	C
PF01075	Glycosyltransferase family 9 (heptosyltransferase)	C
PF01074	Glycosyl hydrolases family 38 N-terminal domain	C
PF01055	Glycosyl hydrolases family 31 TIM-barrel domain	C
PF00982	Glycosyltransferase family 20	C
PF00959	Phage lysozyme	C
PF00942	Cellulose binding domain	C
PF00933	Glycosyl hydrolase family 3 N terminal domain	C
PF00912	Transglycosylase	C
PF00862	Sucrose synthase	C
PF00852	Glycosyltransferase family 10 (fucosyltransferase) C-term	C
PF00840	Glycosyl hydrolase family 7	C
PF00777	Glycosyltransferase family 29 (sialyltransferase)	C
PF00759	Glycosyl hydrolase family 9	C
PF00754	F5/8 type C domain	C
PF00734	Fungal cellulose binding domain	C
PF00728	Glycosyl hydrolase family 20, catalytic domain	C
PF00723	Glycosyl hydrolases family 15	C
PF00722	Glycosyl hydrolases family 16	C
PF00703	Glycosyl hydrolases family 2	C
PF00686	Starch binding domain	C
PF00652	Ricin-type beta-trefoil lectin domain	C
PF00553	Cellulose binding domain	C
PF00544	Pectate lyase	C
PF00457	Glycosyl hydrolases family 11	C
PF00423	Haemagglutinin-neuraminidase	C
PF00343	Carbohydrate phosphorylase	C
PF00332	Glycosyl hydrolases family 17	C
PF00331	Glycosyl hydrolase family 10	C
PF00295	Glycosyl hydrolases family 28	C
PF00251	Glycosyl hydrolases family 32 N-terminal domain	C
PF00232	Glycosyl hydrolase family 1	C
PF00201	UDP-glucoronosyl and UDP-glucosyl transferase	C
PF00187	Chitin recognition protein	C
PF00182	Chitinase class I	C
PF00150	Cellulase (glycosyl hydrolase family 5)	C
PF00128	Alpha amylase, catalytic domain	C
PF00062	C-type lysozyme/alpha-lactalbumin family	C
PF18421	Peptidase family M23 N-terminal domain	N
PF18295	M17 aminopeptidase N-terminal domain 2	N
PF18294	Peptidase S41 N-terminal domain	N
PF17900	Peptidase M1 N-terminal domain	N
PF17899	Peptidase M61 N-terminal domain	N
PF17676	LD-carboxypeptidase C-terminal domain	N
PF17129	C-terminal domain of metallo-carboxypeptidase	N
PF17033	Carboxypeptidase controlling helical cell shape catalytic	N
PF16491	CAAX prenyl protease N-terminal, five membrane helices	N
PF16361	N-terminal of Subtilase family	N
PF16325	Peptidase family U32 C-terminal domain	N
PF16218	Peptidase family C101	N
PF16188	C-terminal region of peptidase_M24	N
PF16187	Middle or third domain of peptidase_M16	N
PF15890	Putative zinc-binding metallo-peptidase	N
PF15887	Putative zinc-binding metallo-peptidase	N
PF15499	Ubiquitin-specific peptidase-like, SUMO isopeptidase	N
PF15421	Putative polysaccharide deacetylase	N
PF14891	Effector protein	N
PF14845	beta-acetyl hexosaminidase like	N
PF14756	Peptidase_C33-associated domain	N
PF14718	Soluble lytic murein transglycosylase L domain	N
PF14550	Putative phage serine protease XkdF	N
PF14040	Deoxyribonuclease NucA/NucB	N
PF13930	DNA/RNA non-specific endonuclease	N
PF13884	Chaperone of endosialidase	N
PF13678	NFkB-p65-degrading zinc protease	N
PF13611	Serine peptidase of plant viral polyprotein, P1	N
PF13539	D-alanyl-D-alanine carboxypeptidase	N
PF13529	Peptidase_C39 like family	N
PF13485	Peptidase MA superfamily	N
PF13406	Transglycosylase SLT domain	N
PF13402	Peptidase M60, enhancin and enhancin-like	N
PF13398	Peptidase M50B-like	N
PF12389	Camelysin metallo-endopeptidase	N
PF12388	Dual-action HEIGH metallo-peptidase	N
PF12387	Pestivirus NS2 peptidase	N
PF12386	Pseudomurein endo-isopeptidase Pei	N
PF12385	Papain-like cysteine protease AvrRpt2	N
PF12384	Ty3 transposon peptidase	N
PF12382	Retrotransposon peptidase	N
PF12381	Tungro spherical virus-type peptidase	N
PF12380	Gill-associated viral 3C-like peptidase	N
PF12229	Putative peptidoglycan binding domain	N
PF12123	PlyG Cell wall binding domain	N
PF11962	Peptidase_G2, IMC autoproteolytic cleavage domain	N
PF11918	N-terminal domain of Peptidase_S41 in eukaryotic IRBP	N
PF11713	Peptidase C80 family	N
PF10544	T5orf172 domain	N
PF10502	Signal peptidase, peptidase S26	N
PF10464	Peptidase U40	N
PF10463	Peptidase U49	N
PF10462	Peptidase M66	N
PF10461	Peptidase S68	N
PF10460	Peptidase M30	N
PF10459	Peptidase S46	N
PF10275	Peptidase C65 Otubain	N
PF09768	Peptidase M76 family	N
PF09471	IgA Peptidase M64	N
PF09375	Imelysin	N
PF09168	X-Prolyl dipeptidyl aminopeptidase PepX, N-terminal	N
PF08823	Putative peptidoglycan binding domain	N
PF08548	Peptidase M10 serralysin C terminal	N
PF08530	X-Pro dipeptidyl-peptidase C-terminal non-catalytic domain	N
PF08496	Peptidase family S49 N-terminal	N
PF08453	Peptidase family M9 N-terminal	N
PF08439	Oligopeptidase F	N
PF08329	Chitinase A, N-terminal domain	N
PF08291	Peptidase M15	N
PF08192	Peptidase family S64	N
PF07998	Peptidase family M54	N
PF07910	Peptidase family C78	N
PF07722	Peptidase C26	N
PF07580	M26 IgA1-specific Metallo-endopeptidase C-terminal region	N
PF07555	beta-N-acetylglucosaminidase	N
PF07501	G5 domain	N
PF07335	Fungal chitosanase of glycosyl hydrolase group 75	N
PF07230	Bacteriophage T4-like portal protein (Gp20)	N
PF06737	Transglycosylase-like domain	N
PF06725	3D domain	N
PF06605	Prophage endopeptidase tail	N
PF06483	Chitinase C	N
PF06167	Glucose-regulated metallo-peptidase M90	N
PF06162	Putative pyroglutamyl peptidase PgaPase_1	N
PF06114	IrrE N-terminal-like domain	N
PF06035	Bacterial transglutaminase-like cysteine proteinase BTLCP	N
PF05951	Bacterial protein of unknown function (DUF882)	N
PF05929	Phage capsid scaffolding protein (GPO) serine peptidase	N
PF05903	PPPDE putative peptidase domain	N
PF05708	Permuted papain-like amidase enzyme, YaeF/YiiX, C92 family	N
PF05649	Peptidase family M13	N
PF05582	YabG peptidase U57	N
PF05580	SpoIVB peptidase S55	N
PF05579	Equine arteritis virus serine endopeptidase S32	N
PF05578	Pestivirus NS3 polyprotein peptidase S31	N
PF05577	Serine carboxypeptidase S28	N
PF05576	PS-10 peptidase S37	N
PF05572	Pregnancy-associated plasma protein-A	N
PF05569	BlaR1 peptidase M56	N
PF05550	Pestivirus Npro endopeptidase C53	N
PF05548	Gametolysin peptidase M11	N
PF05547	Immune inhibitor A peptidase M6, catalytic domain	N
PF05543	Staphopain peptidase C47	N
PF05533	Beet yellows virus-type papain-like endopeptidase C42	N
PF05417	Hepatitis E cysteine protease	N
PF05416	Southampton virus-type processing peptidase	N
PF05415	Beet necrotic yellow vein furovirus-type papain-like endopeptidase	N
PF05413	Putative closterovirus papain-like endopeptidase	N
PF05412	Equine arterivirus Nsp2-type cysteine proteinase	N
PF05411	Equine arteritis virus putative proteinase	N
PF05410	Porcine arterivirus-type cysteine proteinase alpha	N
PF05409	Coronavirus endopeptidase C30	N
PF05408	Foot-and-mouth virus L-proteinase	N
PF05407	Rubella virus endopeptidase	N
PF05381	Tymovirus endopeptidase	N
PF05380	Pao retrotransposon peptidase	N
PF05379	Carlavirus endopeptidase	N
PF05343	M42 glutamyl aminopeptidase	N
PF05342	M26 IgA1-specific Metallo-endopeptidase N-terminal region	N
PF05299	M61 glycyl aminopeptidase	N
PF05193	Peptidase M16 inactive domain	N
PF05089	Alpha-N-acetylglucosaminidase (NAGLU) tim-barrel domain	N
PF04951	D-aminopeptidase	N
PF04794	YdjC-like protein	N
PF04586	Caudovirus prohead serine protease	N
PF04389	Peptidase family M28	N
PF04327	Cysteine protease Prp	N
PF04258	Signal peptide peptidase	N
PF04231	Endonuclease I	N
PF03785	Peptidase family C25, C terminal ig-like domain	N
PF03734	L,D-transpeptidase catalytic domain	N
PF03577	Peptidase family C69	N
PF03576	Peptidase family S58	N
PF03575	Peptidase family S51	N
PF03574	Peptidase family S48	N
PF03572	Peptidase family S41	N
PF03571	Peptidase family M49	N
PF03569	Peptidase family C8	N
PF03568	Peptidase family C50	N
PF03566	Peptidase family A21	N
PF03562	MltA specific insert domain	N
PF03543	Yersinia/Haemophilus virulence surface antigen	N
PF03510	2C endopeptidase (C24) cysteine protease family	N
PF03427	Carbohydrate binding domain (family 19)	N
PF03420	Prohead core protein serine protease	N
PF03419	Sporulation factor SpoIIGA	N
PF03418	Germination protease	N
PF03416	Peptidase family C54	N
PF03415	Clostripain family	N
PF03412	Peptidase C39 family	N
PF03411	Penicillin-insensitive murein endopeptidase	N
PF03410	Metallopeptidase from vaccinia pox	N
PF03372	Endonuclease/Exonuclease/phosphatase family	N
PF03290	Vaccinia virus I7 processing peptidase	N
PF03051	Peptidase C1-like family	N
PF02907	Hepatitis C virus NS3 protease	N
PF02902	Ulp1 protease family, C-terminal catalytic domain	N
PF02897	Prolyl oligopeptidase, N-terminal beta-propeller domain	N
PF02872	5'-nucleotidase, C-terminal domain	N
PF02868	Thermolysin metallopeptidase, alpha-helical domain	N
PF02839	Carbohydrate-binding module family 5/12	N
PF02838	Glycosyl hydrolase family 20, domain 2	N
PF02789	Cytosol aminopeptidase family, N-terminal domain	N
PF02395	Immunoglobulin A1 protease	N
PF02163	Peptidase family M50	N
PF02160	Cauliflower mosaic virus peptidase (A3)	N
PF02129	X-Pro dipeptidyl-peptidase (S15 family)	N
PF02128	Fungalysin metallopeptidase (M36)	N
PF02127	Aminopeptidase I zinc metalloprotease (M18)	N
PF02122	Peptidase S39	N
PF02113	D-Ala-D-Ala carboxypeptidase 3 (S13) family	N
PF02102	Deuterolysin metalloprotease (M35) family	N
PF02074	Carboxypeptidase Taq (M32) metallopeptidase	N
PF02073	Thermophilic metalloprotease (M29)	N
PF02031	Streptomyces extracellular neutral proteinase (M7) family	N
PF02016	LD-carboxypeptidase N-terminal domain	N
PF01832	Mannosyl-glycoprotein endo-beta-N-acetylglucosaminidase	N
PF01831	Peptidase C16 family	N
PF01830	Peptidase C7 family	N
PF01829	Peptidase A6 family	N
PF01828	Peptidase A4 family	N
PF01752	Collagenase	N
PF01742	Clostridial neurotoxin zinc protease	N
PF01707	Peptidase family C9	N
PF01650	Peptidase C13 family	N
PF01640	Peptidase C10 family	N
PF01607	Chitin binding Peritrophin-A domain	N
PF01577	Potyvirus P1 protease	N
PF01551	Peptidase family M23	N
PF01546	Peptidase family M20/M25/M40	N
PF01522	Polysaccharide deacetylase	N
PF01520	N-acetylmuramoyl-L-alanine amidase	N
PF01510	N-acetylmuramoyl-L-alanine amidase	N
PF01478	Type IV leader peptidase family	N
PF01476	LysM domain	N
PF01473	Putative cell wall binding repeat	N
PF01471	Putative peptidoglycan binding domain	N
PF01470	Pyroglutamyl peptidase	N
PF01464	Transglycosylase SLT domain	N
PF01457	Leishmanolysin	N
PF01447	Thermolysin metallopeptidase, catalytic domain	N
PF01435	Peptidase family M48	N
PF01434	Peptidase family M41	N
PF01433	Peptidase family M1 domain	N
PF01432	Peptidase family M3	N
PF01431	Peptidase family M13	N
PF01427	D-ala-D-ala dipeptidase	N
PF01401	Angiotensin-converting enzyme	N
PF01374	Glycosyl hydrolase family 46	N
PF01364	Peptidase family C25	N
PF01343	Peptidase family S49	N
PF01270	Glycosyl hydrolases family 8	N
PF01252	Signal peptidase (SPase) II	N
PF01244	Membrane dipeptidase (Peptidase family M19)	N
PF01223	DNA/RNA non-specific endonuclease	N
PF01183	Glycosyl hydrolases family 25	N
PF01136	Peptidase family U32	N
PF01088	Ubiquitin carboxyl-terminal hydrolase, family 1	N
PF00949	Peptidase S7, Flavivirus NS3 serine protease	N
PF00944	Alphavirus core protein	N
PF00932	Lamin Tail Domain	N
PF00883	Cytosol aminopeptidase family, catalytic domain	N
PF00863	Peptidase family C4	N
PF00851	Helper component proteinase	N
PF00814	tRNA N6-adenosine threonylcarbamoyltransferase	N
PF00801	PKD domain	N
PF00770	Adenovirus endoprotease	N
PF00768	D-alanyl-D-alanine carboxypeptidase	N
PF00728	Glycosyl hydrolase family 20, catalytic domain	N
PF00717	Peptidase S24-like	N
PF00716	Assemblin (Peptidase family S21)	N
PF00704	Glycosyl hydrolases family 18	N
PF00675	Insulinase (Peptidase family M16)	N
PF00656	Caspase domain	N
PF00652	Ricin-type beta-trefoil lectin domain	N
PF00648	Calpain family cysteine protease	N
PF00565	Staphylococcal nuclease homologue	N
PF00557	Metallopeptidase family M24	N
PF00548	3C cysteine protease (picornain 3C)	N
PF00545	ribonuclease	N
PF00450	Serine carboxypeptidase	N
PF00413	Matrixin	N
PF00326	Prolyl oligopeptidase family	N
PF00246	Zinc carboxypeptidase	N
PF00187	Chitin recognition protein	N
PF00182	Chitinase class I	N
PF00149	Calcineurin-like phosphoesterase	N
PF00112	Papain family cysteine protease	N
PF00082	Subtilase family	N
PF00062	C-type lysozyme/alpha-lactalbumin family	N
PF14724	Mitochondrial-associated sphingomyelin phosphodiesterase	P
PF14008	Iron/zinc purple acid phosphatase-like protein C	P
PF13643	Domain of unknown function (DUF4145)	P
PF13423	Ubiquitin carboxyl-terminal hydrolase	P
PF13391	HNH endonuclease	P
PF13091	PLD-like domain	P
PF12849	PBP superfamily domain	P
PF12799	Leucine Rich repeats (2 copies)	P
PF12357	Phospholipase D C terminal	P
PF12008	Type I restriction and modification enzyme - subunit R C terminal	P
PF11867	Type I restriction enzyme HindI endonuclease subunit-like, C-terminal	P
PF11487	Type II restriction enzyme SfiI	P
PF11407	Type II restriction enzyme MunI	P
PF11187	Mbeg1-like	P
PF09573	TaqI restriction endonuclease	P
PF09572	XamI restriction endonuclease	P
PF09571	XcyI restriction endonuclease	P
PF09570	SinI restriction endonuclease	P
PF09569	ScaI restriction endonuclease	P
PF09568	MjaI restriction endonuclease	P
PF09567	MamI restriction endonuclease	P
PF09566	SacI restriction endonuclease	P
PF09565	NgoFVII restriction endonuclease N-terminal PLD domain	P
PF09564	NgoBV restriction endonuclease	P
PF09563	LlaJI restriction endonuclease	P
PF09562	LlaMI restriction endonuclease	P
PF09561	HpaII restriction endonuclease	P
PF09556	HaeIII restriction endonuclease	P
PF09554	HaeII restriction endonuclease	P
PF09553	Eco47II restriction endonuclease	P
PF09545	AccI restriction endonuclease	P
PF09521	NgoPII restriction endonuclease	P
PF09520	Type II restriction endonuclease, TdeIII	P
PF09519	HindVP restriction endonuclease	P
PF09518	HindIII restriction endonuclease	P
PF09516	CfrBI restriction endonuclease	P
PF09504	Bsp6I restriction endonuclease	P
PF09499	ApaLI-like restriction endonuclease	P
PF09491	AlwI restriction endonuclease	P
PF09423	PhoD-like phosphatase	P
PF09254	FokI, cleavage domain	P
PF09233	Restriction endonuclease EcoRV	P
PF09226	Restriction endonuclease HincII	P
PF09225	Restriction endonuclease PvuII	P
PF09217	Restriction endonuclease EcoRII, N-terminal	P
PF09208	Restriction endonuclease MspI	P
PF09195	Restriction endonuclease BglII	P
PF09194	Restriction endonuclease BsobI	P
PF09126	Restriction endonuclease NaeI	P
PF09019	EcoRII C terminal	P
PF09015	NgoMIV restriction enzyme	P
PF08774	VRR-NUC domain	P
PF08675	RNA binding domain	P
PF08463	EcoEI R protein C-terminal	P
PF08461	Ribonuclease R winged-helix domain	P
PF08402	TOBE domain	P
PF08352	Oligopeptide/dipeptide transporter, C-terminal region	P
PF08206	Ribonuclease B OB domain	P
PF07832	Cfr10I/Bse634I restriction endonuclease	P
PF07728	AAA domain (dynein-related subfamily)	P
PF06951	Group XII secretory phospholipase A2 precursor (PLA2G12)	P
PF06817	Reverse transcriptase thumb domain	P
PF06815	Reverse transcriptase connection domain	P
PF06616	BsuBI/PstI restriction endonuclease domain	P
PF06044	Dam-replacing family	P
PF05876	Phage terminase large subunit gpA, ATPase domain	P
PF05826	Phospholipase A2	P
PF05506	Bacterial phospholipase C, C-terminal domain	P
PF05367	Phage endonuclease I	P
PF05315	ICEA Protein	P
PF05184	Saposin-like type B, region 1	P
PF04970	Lecithin retinol acyltransferase	P
PF04857	CAF1 family ribonuclease	P
PF04851	Type III restriction enzyme, res subunit	P
PF04556	DpnII restriction endonuclease	P
PF04555	Restriction endonuclease XhoI	P
PF04493	Endonuclease V	P
PF04313	Type I restriction enzyme R protein N terminus (HSDR_N)	P
PF04231	Endonuclease I	P
PF04185	Phosphoesterase family	P
PF03767	HAD superfamily, subfamily IIIB (Acid phosphatase)	P
PF03466	LysR substrate binding domain	P
PF03372	Endonuclease/Exonuclease/phosphatase family	P
PF03105	SPX domain	P
PF03009	Glycerophosphoryl diester phosphodiesterase family	P
PF02981	FokI, recognition domain, subdomain 1	P
PF02980	FokI, recognition domain, subdomain 2	P
PF02976	DNA mismatch repair enzyme MutH	P
PF02963	Restriction endonuclease EcoRI	P
PF02923	Restriction endonuclease BamHI	P
PF02872	5'-nucleotidase, C-terminal domain	P
PF02333	Phytase	P
PF02253	Phospholipase A1	P
PF02022	Integrase Zinc binding domain	P
PF01735	Lysophospholipase catalytic domain	P
PF01734	Patatin-like phospholipase	P
PF01663	Type I phosphodiesterase / nucleotide pyrophosphatase	P
PF01612	3'-5' exonuclease	P
PF01569	PAP2 superfamily	P
PF01541	GIY-YIG catalytic domain	P
PF01477	PLAT/LH2 domain	P
PF01451	Low molecular weight phosphotyrosine protein phosphatase	P
PF01424	R3H domain	P
PF01261	Xylose isomerase-like TIM barrel	P
PF00929	Exonuclease	P
PF00882	Zinc dependent phospholipase C	P
PF00787	PX domain	P
PF00665	Integrase core domain	P
PF00657	GDSL-like Lipase/Acylhydrolase	P
PF00614	Phospholipase D Active site motif	P
PF00607	gag protein p24 N-terminal domain	P
PF00575	S1 RNA binding domain	P
PF00570	HRDC domain	P
PF00552	Integrase DNA binding domain	P
PF00545	ribonuclease	P
PF00540	gag gene protein p17 (matrix protein)	P
PF00328	Histidine phosphatase superfamily (branch 2)	P
PF00245	Alkaline phosphatase	P
PF00168	C2 domain	P
PF00151	Lipase	P
PF00149	Calcineurin-like phosphoesterase	P
PF00098	Zinc knuckle	P
PF00078	Reverse transcriptase (RNA-dependent DNA polymerase)	P
PF00077	Retroviral aspartyl protease	P
PF00075	RNase H	P
PF00068	Phospholipase A2	P
PF00027	Cyclic nucleotide-binding domain	P
PF00005	ABC transporter	P
