# Supplementary material for: Spatiotemporal Dynamics of the Relative Abundance of Soil Nutrient‐Degrading Enzyme‐Encoding Genes Across Continental US Ecoregions
Source: Ecol Evol. 2026 Jun 12;16(6):e73869. doi: 10.1002/ece3.73869 (PMC13263121; doi:10.1002/ece3.73869)
Supplement: Supplementary file 3 — Table S3: List of environmental variables and their descriptions. [file ECE3-16-e73869-s001.csv]

Table S3. List of environmental variables and their descriptions.
Soil properties	Name	Original resolution (m)	Data Source	Data Description
	Soil drainage class	30 m	Soil Survey Geographic Database (SSURGO)	Soil drainage class derived from gridded Soil Survey Geographic database
	Surface geology	30 m	SSURGO	Surficial geology class derived from gSSURGO
	Soil hydrologic type	30 m	SSURGO	Hydrological class derived from gSSURGO
	Soil moisture regime	30 m	SSURGO	Soil moisture derived from gSSURGO
	Soil order	30 m	SSURGO	Soil order derived from gSSURGO
	Soil temperature regime	30 m	SSURGO	Soil temperature regime class derived from gSSURGO
	Soil organic carbon	30 m	SSURGO	Soil organic carbon derived from gSSURGO
Topographic attributes
	Slope length factor	30 m	USGS	Slope length factor calculated as in the USLE (universal soil-loss equation) and derived from DEM
	Slope height	30 m	USGS	Height of the local slope derived from the DEM
	Slope gradient	30 m	USGS	Local slope gradient in percent derived from the DEM
	Aspect	30 m	U.S. Geological Survey (USGS)	Direction of the slope derived from Digital Elevation Model (DEM)
	Valley bottom flatness index	30 m	USGS	Extent of valley depth derived from the DEM
	Topographic wetness index	30 m	USGS	Topographic wetness index with modified catchment area from DEM
	Surface geology	30 m	USGS	Surface geology (Melton ruggedness) derived from DEM
	Altitude above channel network	30 m	USGS	Altitude above channel network derived from the DEM
	Elevation	30 m	USGS	USGS National Elevation Datasets
Vegetation
	Ecoregion	30 m	SSURGO	Ecological zone map at level 3 legend derived from gSSURGO
	Net primary productivity	250 m	Moderate Resolution Imaging Spectroradiometer	Annual terrestrial primary production (g C m-2) derived from Landsat 30 m and MODIS 250 m (2014)
	Net primary productivity (projection)	varies	CMIP6	Earth System Grid Federation (2100); https://aims2.llnl.gov/search
	National land cover data	30 m	National Land Cover Datasets	Land cover of the United States for year 2011
	Potential vegetation		Conservation Biology Inst.	U.S. Potential Natural Vegetation [Source: Original Kuchler Types, v2.0]
Climate
	Annual precipitation	4,000 m	PRISM	http://www.prism.oregonstate.edu (1985-2014)
	Annual maximum temperature	4,000 m	PRISM	http://www.prism.oregonstate.edu (1985-2014)
	Annual minimum temperature	4,000 m	PRISM	http://www.prism.oregonstate.edu (1985-2014)
Future climate
	Annual precipitation	varies	CMIP6	Earth System Grid Federation (2071-2100); https://aims2.llnl.gov/search
	Annual maximum temperature	varies	CMIP6	Earth System Grid Federation (2071-2100); https://aims2.llnl.gov/search
	Annual minimum temperature	varies	CMIP6	Earth System Grid Federation (2071-2100); https://aims2.llnl.gov/search
